# Supplementary material for: GRHL2-HER3 and E-cadherin mediate EGFR-bypass drug resistance in lung cancer cells
Source: Front Cell Dev Biol. 2025 Jan 17;12:1511190. doi: 10.3389/fcell.2024.1511190 (PMC11782226; doi:10.3389/fcell.2024.1511190)
Supplement: Supplementary file 2 [file Table1.xlsx]

## Sheet: resistancevscontrol_deg
gene_id	A549_WT1	A549_WT2	A549_WT3	A549_ER1	A549_ER2	A549_ER3	WT (ave)	ER (ave)	log2FoldChange	pvalue	padj	gene_name	gene_length	gene_biotype	gene_description	tf_family	A549_WT1_count	A549_WT2_count	A549_WT3_count	A549_ER1_count	A549_ER2_count	A549_ER3_count	A549_WT1_fpkm	A549_WT2_fpkm	A549_WT3_fpkm	A549_ER1_fpkm	A549_ER2_fpkm	A549_ER3_fpkm
ENSG00000119888	88.168	78.6361	80.0343	19700.2	21508.6	20802.6	82.2795	20670.5	7.96692	0	0	EPCAM	2519	protein_coding	epithelial cell adhesion molecule [Source:HGNC Symbol;Acc:HGNC:11529]	-	103	54	76	21527	23891	24754	1.48854	1.32761	1.35122	332.598	363.128	351.209
ENSG00000167815	10.272	7.28112	16.8493	6717.14	6613.46	6626.34	11.4675	6652.31	9.14797	3.52665e-187	4.19389e-183	PRDX2	2093	protein_coding	peroxiredoxin 2 [Source:HGNC Symbol;Acc:HGNC:9353]	-	12	5	16	7340	7346	7885	0.208719	0.147947	0.342365	136.487	134.38	134.642
ENSG00000189143	103.576	93.1984	94.7775	4078.78	3545.3	3789.24	97.184	3804.44	5.28618	1.25431e-172	9.9442e-169	CLDN4	4702	protein_coding	claudin 4 [Source:HGNC Symbol;Acc:HGNC:2046]	-	121	64	90	4457	3938	4509	0.936813	0.842951	0.857233	36.8913	32.0662	34.2725
ENSG00000166145	10.272	10.1936	9.47775	5028.7	5607.84	5500.24	9.98111	5378.93	9.07382	1.41411e-168	8.40833e-165	SPINT1	3542	protein_coding	serine peptidase inhibitor, Kunitz type 1 [Source:HGNC Symbol;Acc:HGNC:11246]	-	12	7	9	5495	6229	6545	0.123334	0.122392	0.113798	60.3787	67.3323	66.0404
ENSG00000125378	535.856	468.904	523.383	11507	11411	10251.7	509.381	11056.6	4.43802	8.70637e-167	4.14145e-163	BMP4	3082	protein_coding	bone morphogenetic protein 4 [Source:HGNC Symbol;Acc:HGNC:1071]	-	626	322	497	12574	12675	12199	7.39421	6.47035	7.22209	158.783	157.46	141.462
ENSG00000074410	22374.1	21416.7	21888.3	691.847	556.373	763.899	21893.1	670.706	-5.02843	2.39374e-165	9.48877e-162	CA12	7313	protein_coding	carbonic anhydrase 12 [Source:HGNC Symbol;Acc:HGNC:1371]	-	26138	14707	20785	756	618	909	130.115	124.547	127.29	4.02338	3.23554	4.44239
ENSG00000109654	43.656	58.249	68.4504	3496.76	3502.09	3525.36	56.7851	3508.07	5.96024	2.62657e-154	8.92432e-151	TRIM2	9425	protein_coding	tripartite motif containing 2 [Source:HGNC Symbol;Acc:HGNC:15974]	-	51	40	65	3821	3890	4195	0.196988	0.262835	0.308867	15.7783	15.8024	15.9074
ENSG00000142089	112.136	90.2859	93.7244	4918.88	5702.37	6791.05	98.7155	5804.1	5.87053	5.45213e-153	1.62092e-149	IFITM3	1348	protein_coding	interferon induced transmembrane protein 3 [Source:HGNC Symbol;Acc:HGNC:5414]	-	131	62	89	5375	6334	8081	3.53779	2.84844	2.95692	155.186	179.905	214.251
ENSG00000149418	7.704	4.36867	0	13685.9	16233.8	16207.4	4.02422	15375.7	11.8238	8.70415e-139	2.30022e-135	ST14	4350	protein_coding	suppression of tumorigenicity 14 [Source:HGNC Symbol;Acc:HGNC:11344]	-	9	3	0	14955	18032	19286	0.0753188	0.0427107	0	133.802	158.712	158.453
ENSG00000185215	11801.7	12756.5	15587.7	299.251	205.264	308.417	13382	270.977	-5.62567	1.2467e-130	2.96515e-127	TNFAIP2	5029	protein_coding	TNF alpha induced protein 2 [Source:HGNC Symbol;Acc:HGNC:11895]	-	13787	8760	14802	327	228	367	99.8018	107.877	131.819	2.53064	1.73583	2.60815
ENSG00000101670	35.096	34.9494	30.5394	1621.63	1615.1	1737.05	33.5283	1657.93	5.62888	7.73196e-130	1.54871e-126	LIPG	13112	protein_coding	lipase G, endothelial type [Source:HGNC Symbol;Acc:HGNC:6623]	-	41	24	29	1772	1794	2067	0.113832	0.113357	0.0990531	5.25968	5.23851	5.63404
ENSG00000103067	7.704	7.28112	15.7963	2721.63	2805.27	2761.47	10.2605	2762.79	8.06107	7.81388e-130	1.54871e-126	ESRP2	5563	protein_coding	epithelial splicing regulatory protein 2 [Source:HGNC Symbol;Acc:HGNC:26152]	-	9	5	15	2974	3116	3286	0.0588957	0.0556629	0.12076	20.8064	21.4458	21.1109
ENSG00000111319	173.768	180.572	160.069	3246.92	3751.47	3859.83	171.47	3619.41	4.40155	3.44348e-128	6.29997e-125	SCNN1A	5876	protein_coding	sodium channel epithelial 1 alpha subunit [Source:HGNC Symbol;Acc:HGNC:10599]	-	203	124	152	3548	4167	4593	1.25766	1.30691	1.15851	23.4999	27.1516	27.9359
ENSG00000164308	63.344	66.9863	65.2912	1776.29	2054.44	2103.45	65.2072	1978.06	4.92599	3.07551e-123	5.22485e-120	ERAP2	7422	protein_coding	endoplasmic reticulum aminopeptidase 2 [Source:HGNC Symbol;Acc:HGNC:29499]	-	74	46	62	1941	2282	2503	0.362962	0.383832	0.374119	10.1782	11.772	12.0528
ENSG00000115414	14799.4	10942.1	16628.2	464.892	447.439	421.027	14123.2	444.453	-4.99012	2.78745e-120	4.41979e-117	FN1	17315	protein_coding	fibronectin 1 [Source:HGNC Symbol;Acc:HGNC:3778]	-	17289	7514	15790	508	497	501	36.3494	26.8753	40.8412	1.14184	1.09897	1.0341
ENSG00000118513	19.688	27.6683	14.7432	1765.31	1548.48	1652.17	20.6998	1655.32	6.35754	6.94472e-114	1.03233e-110	MYB	5493	protein_coding	MYB proto-oncogene, transcription factor [Source:HGNC Symbol;Acc:HGNC:7545]	MYB	23	19	14	1929	1720	1966	0.152429	0.214214	0.114145	13.6674	11.9887	12.7915
ENSG00000168646	226.84	228.627	225.36	6693.34	5279.24	4794.33	226.942	5588.97	4.62234	9.29988e-114	1.30111e-110	AXIN2	5226	protein_coding	axin 2 [Source:HGNC Symbol;Acc:HGNC:904]	-	265	157	214	7314	5864	5705	1.84598	1.86052	1.83393	54.4691	42.9614	39.0153
ENSG00000165474	28.248	23.2996	24.2209	2293.34	1734.84	1695.87	25.2562	1908.02	6.22611	2.08825e-110	2.75927e-107	GJB2	2546	protein_coding	gap junction protein beta 2 [Source:HGNC Symbol;Acc:HGNC:4284]	-	33	16	23	2506	1927	2018	0.471852	0.389194	0.404584	38.3078	28.9786	28.3277
ENSG00000197142	8.56	4.36867	10.5308	2106.66	2569.4	2643.81	7.81984	2439.96	8.22783	3.23058e-109	4.04401e-106	ACSL5	4236	protein_coding	acyl-CoA synthetase long chain family member 5 [Source:HGNC Symbol;Acc:HGNC:16526]	-	10	3	10	2302	2854	3146	0.0859398	0.0438601	0.105726	21.1502	25.796	26.5431
ENSG00000198074	119813	125698	105621	3838.1	2243.5	2813.57	117044	2965.06	-5.30288	3.65657e-109	4.34839e-106	AKR1B10	1744	protein_coding	aldo-keto reductase family 1 member B10 [Source:HGNC Symbol;Acc:HGNC:382]	-	139968	86318	100297	4194	2492	3348	2921.68	3065.21	2575.61	93.5937	54.7086	68.61
ENSG00000163624	62.488	52.4241	51.6011	1482.53	1504.37	1382.41	55.5044	1456.44	4.70396	1.8081e-107	2.0478e-104	CDS1	4461	protein_coding	CDP-diacylglycerol synthase 1 [Source:HGNC Symbol;Acc:HGNC:1800]	-	73	36	49	1620	1671	1645	0.595718	0.499776	0.49193	14.1334	14.3416	13.179
ENSG00000165905	49.648	40.7743	62.1319	1547.5	1470.16	1511.83	50.8514	1509.83	4.87903	6.4557e-103	6.9792e-100	LARGE2	3115	protein_coding	LARGE xylosyl- and glucuronyltransferase 2 [Source:HGNC Symbol;Acc:HGNC:16522]	-	58	28	59	1691	1633	1799	0.677829	0.556679	0.848268	21.1276	20.0716	20.6406
ENSG00000168497	1238.63	1243.62	1410.08	7.32113	7.20224	12.6056	1297.44	9.04299	-7.15366	8.43739e-103	8.725e-100	CAVIN2	3229	protein_coding	caveolae associated protein 2 [Source:HGNC Symbol;Acc:HGNC:10690]	-	1447	854	1339	8	8	15	16.3136	16.3793	18.5717	0.0964243	0.0948584	0.166024
ENSG00000112297	31.672	48.0554	58.9727	4839.27	3511.09	3190.06	46.2334	3846.8	6.39006	9.02378e-103	8.94257e-100	CRYBG1	10374	protein_coding	crystallin beta-gamma domain containing 1 [Source:HGNC Symbol;Acc:HGNC:356]	-	37	33	56	5288	3900	3796	0.129839	0.197003	0.241758	19.8385	14.3937	13.0776
ENSG00000159399	69.336	45.143	42.1233	2497.42	3442.67	3513.6	52.2008	3151.23	5.89907	1.96701e-100	1.87133e-97	HK2	6064	protein_coding	hexokinase 2 [Source:HGNC Symbol;Acc:HGNC:4923]	-	81	31	40	2729	3824	4181	0.486268	0.316597	0.29542	17.5149	24.1442	24.6416
ENSG00000120093	411.736	371.337	349.624	4081.53	4407.77	4178.33	377.566	4222.54	3.48179	1.42684e-99	1.30523e-96	HOXB3	7456	protein_coding	homeobox B3 [Source:HGNC Symbol;Acc:HGNC:5114]	Homeobox	481	255	332	4460	4896	4972	2.34849	2.11806	1.99421	23.2806	25.1414	23.8327
ENSG00000039068	598.344	553.365	585.514	8828.37	12586.8	12122.4	579.075	11179.2	4.27028	2.16761e-97	1.90942e-94	CDH1	6177	protein_coding	cadherin 1 [Source:HGNC Symbol;Acc:HGNC:1748]	-	699	380	556	9647	13981	14425	4.11955	3.80988	4.03122	60.7826	86.6592	83.4616
ENSG00000112319	1040.9	1010.62	1265.81	20.1331	14.4045	21.0093	1105.77	18.5156	-5.89822	4.12509e-97	3.50397e-94	EYA4	8968	protein_coding	EYA transcriptional coactivator and phosphatase 4 [Source:HGNC Symbol;Acc:HGNC:3522]	-	1216	694	1202	22	16	25	4.93615	4.79257	6.00272	0.0954754	0.0683091	0.0996306
ENSG00000186907	1046.03	1106.73	928.82	21.9634	24.3076	30.2534	1027.19	25.5081	-5.32725	9.13552e-97	7.49239e-94	RTN4RL2	2387	protein_coding	reticulon 4 receptor like 2 [Source:HGNC Symbol;Acc:HGNC:23053]	-	1222	760	882	24	27	36	18.6367	19.7181	16.5484	0.391312	0.433077	0.539012
ENSG00000164093	60.776	77.1799	48.4418	2274.13	3269.82	3321.15	62.1326	2955.03	5.58398	7.8366e-96	6.21285e-93	PITX2	5787	protein_coding	paired like homeodomain 2 [Source:HGNC Symbol;Acc:HGNC:9005]	Homeobox	71	53	46	2485	3632	3952	0.446637	0.567188	0.355995	16.7123	24.0296	24.4069
ENSG00000149485	14133.4	13930.2	17827.7	853.827	603.187	699.19	15297.1	718.735	-4.41176	1.68816e-95	1.2952e-92	FADS1	10230	protein_coding	fatty acid desaturase 1 [Source:HGNC Symbol;Acc:HGNC:3574]	-	16511	9566	16929	933	670	832	58.7554	57.9108	74.1131	3.54953	2.50757	2.90667
ENSG00000106976	4954.53	4913.3	5606.62	262.646	173.754	249.591	5158.15	228.663	-4.49539	2.73696e-95	2.03425e-92	DNM1	10775	protein_coding	dynamin 1 [Source:HGNC Symbol;Acc:HGNC:2972]	-	5788	3374	5324	287	193	297	19.5552	19.3924	22.1289	1.03664	0.685794	0.985117
ENSG00000156711	9.416	8.73735	0	2493.76	2307.42	2400.11	6.05112	2400.43	8.63425	4.04338e-95	2.89612e-92	MAPK13	7197	protein_coding	mitogen-activated protein kinase 13 [Source:HGNC Symbol;Acc:HGNC:6875]	-	11	6	0	2725	2563	2856	0.0556405	0.0516303	0	14.736	13.6349	14.1826
ENSG00000127616	341.544	317.457	455.985	7280.86	6840.33	6500.28	371.662	6873.83	4.20734	4.1401e-95	2.89612e-92	SMARCA4	15778	protein_coding	SWI/SNF related, matrix associated, actin dependent regulator of chromatin, subfamily a, member 4 [Source:HGNC Symbol;Acc:HGNC:11100]	-	399	218	433	7956	7598	7735	0.9206	0.855676	1.22907	19.6249	18.4375	17.5209
ENSG00000099810	5.136	13.106	9.47775	1429.45	1448.55	1418.55	9.23993	1432.18	7.36599	6.51665e-95	4.42834e-92	MTAP	14617	protein_coding	methylthioadenosine phosphorylase [Source:HGNC Symbol;Acc:HGNC:7413]	-	6	9	9	1562	1609	1688	0.0149432	0.038132	0.0275755	4.15898	4.21455	4.12727
ENSG00000174607	10.272	1.45622	6.3185	1862.31	2063.44	2263.96	6.01558	2063.24	8.27801	2.89233e-94	1.91087e-91	UGT8	4699	protein_coding	UDP glycosyltransferase 8 [Source:HGNC Symbol;Acc:HGNC:12555]	-	12	1	6	2035	2292	2694	0.0929664	0.0131795	0.0571854	16.8548	18.6751	20.4899
ENSG00000138449	1731.69	1582.92	1625.96	105.241	75.6235	85.718	1646.86	88.8609	-4.21305	1.64637e-92	1.05831e-89	SLC40A1	4330	protein_coding	solute carrier family 40 member 1 [Source:HGNC Symbol;Acc:HGNC:10909]	-	2023	1087	1544	115	84	102	17.0082	15.547	15.9698	1.03365	0.742754	0.8419
ENSG00000078399	8.56	13.106	10.5308	1165.89	1552.08	1517.71	10.7323	1411.9	7.07975	1.91018e-90	1.19557e-87	HOXA9	3029	protein_coding	homeobox A9 [Source:HGNC Symbol;Acc:HGNC:5109]	Homeobox	10	9	10	1274	1724	1806	0.120185	0.184013	0.147856	16.3695	21.7917	21.3092
ENSG00000137460	29.104	16.0185	22.1148	1105.49	1073.13	1008.45	22.4124	1062.36	5.52288	1.41552e-89	8.63249e-87	FHDC1	6593	protein_coding	FH2 domain containing 1 [Source:HGNC Symbol;Acc:HGNC:29363]	-	34	11	21	1208	1192	1200	0.187735	0.103327	0.142651	7.13097	6.92225	6.50499
ENSG00000169297	1765.93	1954.25	1225.79	18.3028	12.6039	8.40373	1648.66	13.1035	-6.98327	1.07933e-88	6.4177e-86	NR0B1	2203	protein_coding	nuclear receptor subfamily 0 group B member 1 [Source:HGNC Symbol;Acc:HGNC:7960]	Miscellaneous	2063	1342	1164	20	14	10	34.0906	37.7262	23.6634	0.35333	0.243314	0.162231
ENSG00000049283	40.232	21.8434	28.4333	1197	1154.16	1154.67	30.1695	1168.61	5.23639	8.36541e-88	4.85275e-85	EPN3	4642	protein_coding	epsin 3 [Source:HGNC Symbol;Acc:HGNC:18235]	-	47	15	27	1308	1282	1374	0.368589	0.20012	0.260494	10.9665	10.5739	10.5786
ENSG00000171219	58.208	74.2675	97.9368	2183.53	2297.51	1971.51	76.8041	2150.85	4.81255	2.88996e-87	1.63655e-84	CDC42BPG	6112	protein_coding	CDC42 binding protein kinase gamma [Source:HGNC Symbol;Acc:HGNC:29829]	-	68	51	93	2386	2552	2346	0.405019	0.516763	0.681458	15.1933	15.9864	13.7181
ENSG00000124839	14.552	14.5622	5.26542	1232.7	1595.3	1591.67	11.4599	1473.22	7.01444	5.32191e-87	2.94364e-84	RAB17	4783	protein_coding	RAB17, member RAS oncogene family [Source:HGNC Symbol;Acc:HGNC:16523]	-	17	10	5	1347	1772	1894	0.129389	0.129481	0.0468176	10.9605	14.1846	14.1523
ENSG00000197122	9442.54	9742.14	9605.18	1457.82	1337.82	1409.31	9596.62	1401.65	-2.77538	3.18036e-86	1.71913e-83	SRC	6468	protein_coding	SRC proto-oncogene, non-receptor tyrosine kinase [Source:HGNC Symbol;Acc:HGNC:11283]	-	11031	6690	9121	1593	1486	1677	62.0862	64.0562	63.1556	9.5854	8.79635	9.26641
ENSG00000069424	1523.68	1559.62	1306.88	96.0898	107.133	105.887	1463.39	103.037	-3.82744	1.58637e-85	8.38448e-83	KCNAB2	9534	protein_coding	potassium voltage-gated channel subfamily A regulatory beta subunit 2 [Source:HGNC Symbol;Acc:HGNC:6229]	-	1780	1071	1241	105	119	126	6.79665	6.95695	5.82956	0.428626	0.477888	0.472328
ENSG00000226887	30.816	34.9494	34.7518	859.318	1030.82	934.495	33.5057	941.544	4.82058	2.06373e-84	1.06704e-81	ERVMER34-1	4077	protein_coding	endogenous retrovirus group MER34 member 1, envelope [Source:HGNC Symbol;Acc:HGNC:42970]	-	36	24	33	939	1145	1112	0.321449	0.364565	0.362504	8.96374	10.7527	9.74793
ENSG00000154529	1302.83	1195.56	1275.28	34.7754	14.4045	27.7323	1257.89	25.6374	-5.6169	1.63168e-82	8.12932e-80	CNTNAP3B	13220	protein_coding	contactin associated protein like 3B [Source:HGNC Symbol;Acc:HGNC:32035]	-	1522	821	1211	38	16	33	4.19115	3.84606	4.10253	0.111871	0.0463385	0.0892136
ENSG00000101230	5.992	11.6498	5.26542	1312.31	1318.01	1123.58	7.63574	1251.3	7.43922	1.64063e-82	8.12932e-80	ISM1	2593	protein_coding	isthmin 1 [Source:HGNC Symbol;Acc:HGNC:16213]	-	7	8	5	1434	1464	1337	0.0982756	0.19107	0.0863588	21.5234	21.6169	18.428
ENSG00000072609	874.832	897.034	924.607	43.9268	30.6095	42.859	898.825	39.1318	-4.52057	1.79695e-82	8.72216e-80	CHFR	17127	protein_coding	checkpoint with forkhead and ring finger domains [Source:HGNC Symbol;Acc:HGNC:20455]	-	1022	616	878	48	34	51	2.1723	2.22743	2.2959	0.109075	0.0760066	0.106423
ENSG00000163975	1407.26	1301.86	1339.52	99.7504	74.7232	94.9621	1349.55	89.8119	-3.90946	2.92163e-82	1.38976e-79	MELTF	8393	protein_coding	melanotransferrin [Source:HGNC Symbol;Acc:HGNC:7037]	-	1644	894	1272	109	83	113	7.13074	6.59667	6.78749	0.505445	0.37863	0.481182
ENSG00000171431	47.08	43.6867	28.4333	1199.75	1139.75	1357.2	39.7333	1232.24	4.95377	5.73026e-82	2.67233e-79	KRT20	1846	protein_coding	keratin 20 [Source:HGNC Symbol;Acc:HGNC:20412]	-	55	30	27	1311	1266	1615	1.08463	1.00645	0.655045	27.6398	26.2577	31.2672
ENSG00000188064	7028.62	7690.32	9011.24	481.364	320.5	337.83	7910.06	379.898	-4.38033	1.30095e-81	5.95033e-79	WNT7B	5051	protein_coding	Wnt family member 7B [Source:HGNC Symbol;Acc:HGNC:12787]	-	8211	5281	8557	526	356	402	59.1792	64.7506	75.8723	4.05297	2.69853	2.84444
ENSG00000168743	10.272	4.36867	5.26542	1519.13	2478.47	2592.55	6.63536	2196.72	8.29552	3.52793e-80	1.58318e-77	NPNT	6117	protein_coding	nephronectin [Source:HGNC Symbol;Acc:HGNC:27405]	-	12	3	5	1660	2753	3085	0.0714156	0.030373	0.0366076	10.5617	17.2314	18.0246
ENSG00000187134	30168.9	27062.5	17044.2	922.462	704.019	852.138	24758.5	826.206	-4.90528	1.09633e-79	4.82871e-77	AKR1C1	8765	protein_coding	aldo-keto reductase family 1 member C1 [Source:HGNC Symbol;Acc:HGNC:384]	-	35244	18584	16185	1008	782	1014	146.381	131.308	82.6989	4.47583	3.41593	4.13461
ENSG00000064270	30.816	26.212	17.9024	937.105	1154.16	1221.06	24.9768	1104.11	5.45786	2.02305e-79	8.74841e-77	ATP2C2	7352	protein_coding	ATPase secretory pathway Ca2+ transporting 2 [Source:HGNC Symbol;Acc:HGNC:29103]	-	36	18	17	1024	1282	1453	0.178257	0.151625	0.103558	5.42075	6.67631	7.06331
ENSG00000167191	1025.49	1048.48	1302.66	51.2479	47.7148	60.5069	1125.54	53.1565	-4.40266	3.46791e-79	1.47287e-76	GPRC5B	6667	protein_coding	G protein-coupled receptor class C group 5 member B [Source:HGNC Symbol;Acc:HGNC:13308]	-	1198	720	1237	56	53	72	6.54149	6.68816	8.30957	0.326905	0.304368	0.385967
ENSG00000005073	18.832	14.5622	18.9555	796.173	1048.83	1084.92	17.4499	976.64	5.78631	2.33646e-78	9.74919e-76	HOXA11	2307	protein_coding	homeobox A11 [Source:HGNC Symbol;Acc:HGNC:5101]	Homeobox	22	10	18	870	1165	1291	0.347156	0.268446	0.349433	14.677	19.3345	19.9999
ENSG00000169116	241.392	170.378	224.307	3990.02	3583.11	3080.81	212.026	3551.31	4.05952	6.26415e-78	2.56873e-75	PARM1	5034	protein_coding	prostate androgen-regulated mucin-like protein 1 [Source:HGNC Symbol;Acc:HGNC:24536]	-	282	117	213	4360	3980	3666	2.03932	1.43939	1.89498	33.7084	30.2708	26.0272
ENSG00000243766	3.424	8.73735	9.47775	1164.06	1209.98	1040.38	7.21303	1138.14	7.37495	2.04159e-77	8.23004e-75	HOTTIP	5086	antisense	HOXA distal transcript antisense RNA [Source:HGNC Symbol;Acc:HGNC:37461]	-	4	6	9	1272	1344	1238	0.0286308	0.07306	0.0792511	9.73364	10.1176	8.69947
ENSG00000249550	1103.38	1049.94	1018.33	38.4359	18.0056	23.5304	1057.22	26.6573	-5.31299	4.66818e-77	1.85047e-74	LINC01234	4484	lincRNA	long intergenic non-protein coding RNA 1234 [Source:HGNC Symbol;Acc:HGNC:49757]	-	1289	721	967	42	20	28	10.465	9.95805	9.65829	0.364543	0.170773	0.223173
ENSG00000181885	13.696	8.73735	3.15925	2022.46	3701.95	4364.9	8.53087	3363.1	8.59007	6.23825e-77	2.4323e-74	CLDN7	2492	protein_coding	claudin 7 [Source:HGNC Symbol;Acc:HGNC:2049]	-	16	6	3	2210	4112	5194	0.233734	0.14911	0.0539153	34.5151	63.177	74.4907
ENSG00000134824	15536.4	15288.9	14615.7	1494.43	1161.36	1584.1	15147	1413.3	-3.42181	2.69122e-76	1.03239e-73	FADS2	11026	protein_coding	fatty acid desaturase 2 [Source:HGNC Symbol;Acc:HGNC:3575]	-	18150	10499	13879	1633	1290	1885	59.9251	58.9705	56.3741	5.76412	4.47946	6.11001
ENSG00000106031	225.984	186.397	231.678	2225.62	2650.42	2460.61	214.686	2445.55	3.50503	5.26204e-76	1.98655e-73	HOXA13	5086	protein_coding	homeobox A13 [Source:HGNC Symbol;Acc:HGNC:5102]	Homeobox	264	128	220	2432	2944	2928	1.88963	1.55861	1.93725	18.6102	22.1623	20.5752
ENSG00000198848	2777.72	2621.2	1443.78	7.32113	2.70084	3.36149	2280.9	4.46115	-9.00765	9.42295e-76	3.50181e-73	CES1	2937	protein_coding	carboxylesterase 1 [Source:HGNC Symbol;Acc:HGNC:1863]	-	3245	1800	1371	8	3	4	40.2217	37.9554	20.9061	0.106011	0.0391085	0.0486748
ENSG00000102886	17.12	13.106	7.37158	820.882	807.551	858.861	12.5325	829.098	6.02539	1.64147e-75	6.00628e-73	GDPD3	1891	protein_coding	glycerophosphodiester phosphodiesterase domain containing 3 [Source:HGNC Symbol;Acc:HGNC:28638]	-	20	9	7	897	897	1022	0.385025	0.294751	0.165785	18.4614	18.1616	19.3156
ENSG00000182107	11.128	24.7558	8.42467	972.795	1071.33	1069.79	14.7695	1037.97	6.21884	2.02549e-75	7.29914e-73	TMEM30B	4471	protein_coding	transmembrane protein 30B [Source:HGNC Symbol;Acc:HGNC:27254]	-	13	17	8	1063	1190	1273	0.10585	0.235477	0.0801354	9.25323	10.1905	10.1759
ENSG00000140832	10.272	11.6498	8.42467	1046.92	863.368	806.758	10.1155	905.683	6.49963	2.5886e-75	9.18914e-73	MARVELD3	6446	protein_coding	MARVEL domain containing 3 [Source:HGNC Symbol;Acc:HGNC:30525]	-	12	8	8	1144	959	960	0.0677706	0.0768607	0.0555826	6.90717	5.69616	5.32267
ENSG00000160072	11.984	17.4747	1.05308	1639.93	1528.68	1511.83	10.1706	1560.15	7.32019	4.78968e-75	1.67526e-72	ATAD3B	7682	protein_coding	ATPase family, AAA domain containing 3B [Source:HGNC Symbol;Acc:HGNC:24007]	-	14	12	1	1792	1698	1799	0.0663443	0.0967413	0.00582995	9.0788	8.46286	8.36961
ENSG00000130707	160.928	171.835	160.069	2191.76	2665.73	3240.48	164.277	2699.32	4.04015	1.09427e-74	3.77192e-72	ASS1	3050	protein_coding	argininosuccinate synthase 1 [Source:HGNC Symbol;Acc:HGNC:758]	-	188	118	152	2395	2961	3856	2.24392	2.396	2.23194	30.5612	37.17	45.1841
ENSG00000001626	3.424	1.45622	9.47775	2900.08	7109.51	7624.7	4.78599	5878.1	10.2145	1.33979e-74	4.55224e-72	CFTR	9343	protein_coding	cystic fibrosis transmembrane conductance regulator [Source:HGNC Symbol;Acc:HGNC:1884]	-	4	1	9	3169	7897	9073	0.0155856	0.00662855	0.0431415	13.2008	32.3616	34.7067
ENSG00000108448	7690.3	8050.01	6366.94	668.968	496.054	531.956	7369.09	565.66	-3.70359	4.81035e-74	1.6114e-71	TRIM16L	4329	protein_coding	tripartite motif containing 16 like [Source:HGNC Symbol;Acc:HGNC:32670]	-	8984	5528	6046	731	551	633	75.5496	79.0834	62.5489	6.57195	4.87324	5.22594
ENSG00000189334	6.848	1.45622	0	2481.86	2929.51	3285.02	2.76808	2898.8	9.84258	1.67318e-73	5.52708e-71	S100A14	1277	protein_coding	S100 calcium binding protein A14 [Source:HGNC Symbol;Acc:HGNC:18901]	-	8	1	0	2712	3254	3909	0.22806	0.0484969	0	82.6539	97.562	109.401
ENSG00000265972	17.12	26.212	14.7432	846.506	1236.98	1045.42	19.3584	1042.97	5.78921	4.32861e-73	1.4103e-70	TXNIP	3625	protein_coding	thioredoxin interacting protein [Source:HGNC Symbol;Acc:HGNC:16952]	-	20	18	14	925	1374	1244	0.20085	0.307517	0.172965	9.93112	14.5122	12.2648
ENSG00000188677	761.84	806.749	742.424	36.6057	23.4073	36.136	770.338	32.0497	-4.58528	5.37393e-73	1.72721e-70	PARVB	7403	protein_coding	parvin beta [Source:HGNC Symbol;Acc:HGNC:14653]	-	890	554	705	40	26	43	4.37656	4.63454	4.26501	0.210289	0.134468	0.207591
ENSG00000101265	1853.24	1881.44	2716.96	97.005	68.4213	91.6007	2150.55	85.6756	-4.64956	1.06555e-72	3.37906e-70	RASSF2	5759	protein_coding	Ras association domain family member 2 [Source:HGNC Symbol;Acc:HGNC:9883]	-	2165	1292	2580	106	76	109	13.6855	13.8938	20.0637	0.716347	0.505266	0.676438
ENSG00000127324	28.248	27.6683	5.26542	2486.44	2628.82	2470.7	20.3939	2528.65	6.96195	3.7639e-72	1.1779e-69	TSPAN8	2519	protein_coding	tetraspanin 8 [Source:HGNC Symbol;Acc:HGNC:11855]	-	33	19	5	2717	2920	2940	0.476909	0.467122	0.0888958	41.9784	44.3822	41.7126
ENSG00000170485	2358.28	2222.2	2648.51	249.834	228.671	273.962	2409.66	250.822	-3.26391	5.10066e-72	1.57551e-69	NPAS2	12491	protein_coding	neuronal PAS domain protein 2 [Source:HGNC Symbol;Acc:HGNC:7895]	bHLH	2755	1526	2515	273	254	326	8.02924	7.56593	9.01737	0.850609	0.778557	0.932758
ENSG00000117525	55.64	64.0739	65.2912	869.384	917.385	846.256	61.6684	877.675	3.8378	7.02746e-72	2.14284e-69	F3	2875	protein_coding	coagulation factor III, tissue factor [Source:HGNC Symbol;Acc:HGNC:3541]	-	65	44	62	950	1019	1007	0.823049	0.947806	0.965813	12.8603	13.5703	12.5181
ENSG00000102879	42.8	48.0554	50.548	2666.72	1613.3	1554.69	47.1345	1944.9	5.37032	8.30506e-72	2.50035e-69	CORO1A	4871	protein_coding	coronin 1A [Source:HGNC Symbol;Acc:HGNC:2252]	-	50	33	48	2914	1792	1850	0.373682	0.419566	0.441329	23.2828	14.0855	13.5738
ENSG00000125848	791.8	761.606	865.635	21.0483	22.507	36.136	806.347	26.5638	-4.91777	1.15201e-71	3.42493e-69	FLRT3	5190	protein_coding	fibronectin leucine rich transmembrane protein 3 [Source:HGNC Symbol;Acc:HGNC:3762]	-	925	523	822	23	25	43	6.4882	6.24078	7.09322	0.172475	0.184428	0.296108
ENSG00000186205	273.92	247.558	232.731	2093.84	2381.24	2324.47	251.403	2266.52	3.17053	1.49176e-71	4.38025e-69	2024-03-01	9258	protein_coding	mitochondrial amidoxime reducing component 1 [Source:HGNC Symbol;Acc:HGNC:26189]	-	320	170	221	2288	2645	2766	1.2583	1.1372	1.06909	9.61841	10.9386	10.6778
ENSG00000157557	1126.5	1183.91	1073.09	9567.8	8089.01	8114.64	1127.83	8590.49	2.9296	1.62919e-71	4.72546e-69	ETS2	4595	protein_coding	ETS proto-oncogene 2, transcription factor [Source:HGNC Symbol;Acc:HGNC:3489]	ETS	1316	813	1019	10455	8985	9656	10.4261	10.9575	9.9318	88.553	74.8663	75.1035
ENSG00000175538	3.424	2.91245	13.6901	1098.17	1068.63	1101.73	6.67551	1089.51	7.32802	8.12904e-71	2.32941e-68	KCNE3	3677	protein_coding	potassium voltage-gated channel subfamily E regulatory subunit 3 [Source:HGNC Symbol;Acc:HGNC:6243]	-	4	2	13	1200	1187	1311	0.0396019	0.0336854	0.158339	12.7014	12.3598	12.7426
ENSG00000167306	302.168	288.333	372.792	3214.89	2966.42	3328.72	321.097	3170.01	3.30186	1.86733e-70	5.2872e-68	MYO5B	10488	protein_coding	myosin VB [Source:HGNC Symbol;Acc:HGNC:7603]	-	353	198	354	3513	3295	3961	1.22527	1.16917	1.51164	13.0362	12.0286	13.4977
ENSG00000183018	139.528	112.129	146.379	3830.78	2601.81	2483.3	132.679	2971.96	4.48029	5.95453e-70	1.66615e-67	SPNS2	4111	protein_coding	sphingolipid transporter 2 [Source:HGNC Symbol;Acc:HGNC:26992]	-	163	77	139	4186	2890	2955	1.44341	1.15997	1.51428	39.6293	26.9156	25.6897
ENSG00000018408	4472.6	4584.2	6085.77	453.91	383.519	398.337	5047.52	411.922	-3.61531	1.37364e-69	3.7989e-67	WWTR1	8413	protein_coding	WW domain containing transcription regulator 1 [Source:HGNC Symbol;Acc:HGNC:24042]	-	5225	3148	5779	496	426	474	22.6092	23.1733	30.7639	2.29454	1.93871	2.01361
ENSG00000129353	348.392	291.245	340.146	2620.05	3032.14	2972.4	326.594	2874.86	3.13459	2.78418e-69	7.61138e-67	SLC44A2	5216	protein_coding	solute carrier family 44 member 2 [Source:HGNC Symbol;Acc:HGNC:17292]	-	407	200	323	2863	3368	3537	2.84058	2.37464	2.77335	21.3623	24.7223	24.2352
ENSG00000000971	1520.26	1223.23	1337.42	62.2296	33.3104	57.1454	1360.3	50.8951	-4.74012	4.09081e-69	1.10563e-66	CFH	8145	protein_coding	complement factor H [Source:HGNC Symbol;Acc:HGNC:4883]	-	1776	840	1270	68	37	68	7.93783	6.38694	6.98316	0.324924	0.173926	0.298378
ENSG00000151136	3101.29	3190.59	4695.7	84.193	40.5126	35.2957	3662.53	53.3338	-6.10442	6.9128e-69	1.84735e-66	BTBD11	7924	protein_coding	BTB domain containing 11 [Source:HGNC Symbol;Acc:HGNC:23844]	-	3623	2191	4459	92	45	42	16.6446	17.1239	25.2018	0.451864	0.217431	0.189432
ENSG00000050344	303.024	304.351	398.066	3398.83	3259.01	3290.06	335.147	3315.97	3.3057	1.09479e-68	2.89315e-66	NFE2L3	4249	protein_coding	nuclear factor, erythroid 2 like 3 [Source:HGNC Symbol;Acc:HGNC:7783]	TF_bZIP	354	209	378	3714	3620	3915	3.03296	3.04624	3.98423	34.0189	32.6194	32.9301
ENSG00000065621	40.232	53.8803	53.7073	876.705	1081.24	1156.35	49.2732	1038.1	4.41008	1.98422e-68	5.186e-66	GSTO2	9921	protein_coding	glutathione S-transferase omega 2 [Source:HGNC Symbol;Acc:HGNC:23064]	-	47	37	51	958	1201	1376	0.172462	0.230968	0.230226	3.75815	4.63491	4.95691
ENSG00000082074	798.648	800.924	944.616	28.3694	11.7036	18.4882	848.063	19.5204	-5.44387	2.26226e-68	5.84844e-66	FYB1	8850	protein_coding	FYN binding protein 1 [Source:HGNC Symbol;Acc:HGNC:4036]	-	933	550	897	31	13	22	3.83785	3.84879	4.53929	0.136327	0.0562411	0.0888439
ENSG00000145920	52062.8	51602.8	83465.3	2807.65	1893.29	2608.52	62377	2436.49	-4.67814	5.49173e-68	1.40447e-65	CPLX2	7099	protein_coding	complexin 2 [Source:HGNC Symbol;Acc:HGNC:2310]	-	60821	35436	79258	3068	2103	3104	311.894	309.138	500.017	16.8199	11.3422	15.6269
ENSG00000164794	23.968	32.0369	45.2826	2572.46	1728.54	1449.64	33.7625	1916.88	5.83362	5.60086e-68	1.41714e-65	KCNV1	6979	protein_coding	potassium voltage-gated channel modifier subfamily V member 1 [Source:HGNC Symbol;Acc:HGNC:18861]	-	28	22	43	2811	1920	1725	0.146055	0.195224	0.27594	15.6759	10.5332	8.83373
ENSG00000147813	221.704	243.19	275.908	2837.85	2331.72	2419.43	246.934	2529.67	3.35774	1.10091e-67	2.75621e-65	NAPRT	3079	protein_coding	nicotinate phosphoribosyltransferase [Source:HGNC Symbol;Acc:HGNC:30450]	-	259	167	262	3101	2590	2879	3.06225	3.35901	3.81093	39.1973	32.2065	33.418
ENSG00000113532	838.024	682.969	940.404	10.9817	4.5014	15.1267	820.466	10.2033	-6.32059	1.47095e-66	3.64428e-64	ST8SIA4	7794	protein_coding	ST8 alpha-N-acetyl-neuraminide alpha-2,8-sialyltransferase 4 [Source:HGNC Symbol;Acc:HGNC:10871]	-	979	469	893	12	5	18	4.5727	3.72664	5.13133	0.0599219	0.024562	0.0825393
ENSG00000092068	4.28	1.45622	0	4738.6	3932.42	3527.05	1.91208	4066.02	10.904	4.07732e-66	9.99742e-64	SLC7A8	5991	protein_coding	solute carrier family 7 member 8 [Source:HGNC Symbol;Acc:HGNC:11066]	-	5	1	0	5178	4368	4197	0.0303823	0.0103373	0	33.6378	27.915	25.0373
ENSG00000213694	1886.62	1960.08	2502.13	82.3627	36.9115	59.6665	2116.28	59.6469	-5.1496	4.49597e-66	1.09114e-63	S1PR3	13578	protein_coding	sphingosine-1-phosphate receptor 3 [Source:HGNC Symbol;Acc:HGNC:3167]	-	2204	1346	2376	90	41	71	5.90916	6.13923	7.837	0.257971	0.115612	0.186884
ENSG00000164125	169.488	120.867	141.113	1638.1	1982.42	1946.3	143.823	1855.61	3.68071	5.93384e-66	1.42556e-63	FAM198B	7880	protein_coding	family with sequence similarity 198 member B [Source:HGNC Symbol;Acc:HGNC:25312]	-	198	83	134	1790	2202	2316	0.914722	0.652314	0.761584	8.8408	10.699	10.5041
ENSG00000140297	5401.36	5551.13	5010.57	214.143	110.734	229.422	5321.02	184.766	-4.84738	6.30256e-66	1.499e-63	GCNT3	6475	protein_coding	glucosaminyl (N-acetyl) transferase 3, mucin type [Source:HGNC Symbol;Acc:HGNC:4205]	-	6310	3812	4758	234	123	273	35.4764	36.4601	32.9097	1.4065	0.727309	1.50685
ENSG00000134954	881.68	882.472	1059.4	39.3511	18.0056	26.0516	941.185	27.8027	-5.08348	1.16814e-65	2.75079e-63	ETS1	7149	protein_coding	ETS proto-oncogene 1, transcription factor [Source:HGNC Symbol;Acc:HGNC:3488]	ETS	1030	606	1006	43	20	31	5.24496	5.24967	6.3022	0.234093	0.107112	0.154976
ENSG00000137673	1550.22	1505.74	988.845	8.23627	13.5042	25.2112	1348.27	15.6506	-6.4183	1.4417e-65	3.3617e-63	MMP7	2323	protein_coding	matrix metallopeptidase 7 [Source:HGNC Symbol;Acc:HGNC:7174]	-	1811	1034	939	9	15	30	28.3805	27.5662	18.1032	0.150785	0.247227	0.461552
ENSG00000160211	53796.2	58907.2	42673.1	5322.46	5164.91	5867.48	51792.1	5451.62	-3.24794	1.48348e-65	3.42555e-63	G6PD	3995	protein_coding	glucose-6-phosphate dehydrogenase [Source:HGNC Symbol;Acc:HGNC:4057]	-	62846	40452	40522	5816	5737	6982	572.679	627.087	454.269	56.6594	54.9822	62.4614
ENSG00000198431	62033.5	64949.1	73449.4	9696.84	9228.77	10672.7	66810.7	9866.11	-2.75951	3.14482e-65	7.19196e-63	TXNRD1	6708	protein_coding	thioredoxin reductase 1 [Source:HGNC Symbol;Acc:HGNC:12437]	-	72469	44601	69747	10596	10251	12700	393.287	411.772	465.663	61.4771	58.5096	67.6642
ENSG00000076641	21.4	21.8434	42.1233	888.602	945.294	928.612	28.4556	920.836	5.01057	5.26234e-65	1.19199e-62	PAG1	11023	protein_coding	phosphoprotein membrane anchor with glycosphingolipid microdomains 1 [Source:HGNC Symbol;Acc:HGNC:30043]	-	25	15	40	971	1050	1105	0.0825639	0.0842745	0.162517	3.42834	3.64706	3.5827
ENSG00000146674	3281.9	3168.75	2487.38	235.191	158.449	208.412	2979.34	200.684	-3.89198	2.29367e-64	5.14648e-62	IGFBP3	4571	protein_coding	insulin like growth factor binding protein 3 [Source:HGNC Symbol;Acc:HGNC:5472]	-	3834	2176	2362	257	176	248	30.5345	29.4817	23.1424	2.1882	1.4742	1.93905
ENSG00000166949	6980.68	6969.49	8822.73	932.529	813.853	900.88	7590.97	882.421	-3.10478	2.52743e-64	5.61798e-62	SMAD3	9113	protein_coding	SMAD family member 3 [Source:HGNC Symbol;Acc:HGNC:6769]	MH1	8155	4786	8378	1019	904	1072	32.5771	32.5249	41.1735	4.35188	3.79805	4.20419
ENSG00000178623	29.96	24.7558	11.5839	827.288	951.596	928.612	22.0999	902.499	5.3433	6.52823e-64	1.43766e-61	GPR35	5089	protein_coding	G protein-coupled receptor 35 [Source:HGNC Symbol;Acc:HGNC:4492]	-	35	17	11	904	1057	1105	0.250372	0.206881	0.0968054	6.91354	7.95237	7.7603
ENSG00000158055	70.192	45.143	49.4949	1355.32	1102.84	1034.5	54.9433	1164.22	4.3867	1.66055e-63	3.62336e-61	GRHL3	3940	protein_coding	grainyhead like transcription factor 3 [Source:HGNC Symbol;Acc:HGNC:25839]	CP2	82	31	47	1481	1225	1231	0.757649	0.487271	0.534245	14.6293	11.904	11.1663
ENSG00000172716	1069.14	994.602	1407.97	16.4725	5.40168	3.36149	1157.24	8.4119	-7.12037	2.63673e-63	5.7011e-61	SLFN11	5982	protein_coding	schlafen family member 11 [Source:HGNC Symbol;Acc:HGNC:26633]	-	1249	683	1337	18	6	4	7.60092	7.07097	10.0098	0.117109	0.0384024	0.023898
ENSG00000106714	905.648	736.85	982.527	56.7388	44.1137	55.4646	875.008	52.1057	-4.07042	4.05564e-63	8.69004e-61	CNTNAP3	9521	protein_coding	contactin associated protein like 3 [Source:HGNC Symbol;Acc:HGNC:13834]	-	1058	506	933	62	49	66	4.04532	3.29134	4.38872	0.253439	0.197046	0.247748
ENSG00000137868	1303.69	1247.98	1127.85	67.7205	40.5126	73.1124	1226.51	60.4485	-4.3412	9.87306e-63	2.09662e-60	STRA6	7690	protein_coding	stimulated by retinoic acid 6 [Source:HGNC Symbol;Acc:HGNC:30650]	-	1523	857	1071	74	45	87	7.20981	6.90175	6.23738	0.374516	0.224047	0.404335
ENSG00000167183	8.56	16.0185	16.8493	841.93	639.199	671.458	13.8093	717.529	5.74062	1.96105e-62	4.12758e-60	PRR15L	1519	protein_coding	proline rich 15 like [Source:HGNC Symbol;Acc:HGNC:28149]	-	10	11	16	920	710	799	0.239658	0.448477	0.471739	23.5719	17.8959	18.7991
ENSG00000119042	172.056	177.659	281.173	4594.92	3903.61	3512.76	210.296	4003.77	4.24973	2.06176e-62	4.30147e-60	SATB2	10958	protein_coding	SATB homeobox 2 [Source:HGNC Symbol;Acc:HGNC:21637]	CUT	201	122	267	5021	4336	4180	0.667752	0.689498	1.09124	17.833	15.15	13.6331
ENSG00000050405	338.976	346.582	375.951	2220.13	2198.48	2316.91	353.836	2245.17	2.66575	3.33455e-62	6.89643e-60	LIMA1	6317	protein_coding	LIM domain and actin binding 1 [Source:HGNC Symbol;Acc:HGNC:24636]	-	396	238	357	2426	2442	2757	2.2821	2.3333	2.53103	14.9467	14.8009	15.5982
ENSG00000065809	7730.54	7642.27	8142.44	584.775	317.799	448.759	7838.42	450.444	-4.12126	5.18621e-62	1.06335e-59	FAM107B	7019	protein_coding	family with sequence similarity 107 member B [Source:HGNC Symbol;Acc:HGNC:23726]	-	9031	5248	7732	639	353	534	46.8393	46.3045	49.3351	3.54315	1.92554	2.71903
ENSG00000021645	5.992	2.91245	9.47775	760.482	1216.28	1084.92	6.1274	1020.56	7.32523	5.26377e-62	1.07003e-59	NRXN3	15535	protein_coding	neurexin 3 [Source:HGNC Symbol;Acc:HGNC:8010]	-	7	2	9	831	1351	1291	0.0164035	0.00797303	0.025946	2.08187	3.32965	2.97005
ENSG00000125398	1106.81	1115.47	1373.22	8800.91	8537.35	8179.35	1198.5	8505.87	2.82699	1.26522e-61	2.55016e-59	SOX9	3935	protein_coding	SRY-box 9 [Source:HGNC Symbol;Acc:HGNC:11204]	HMG	1293	766	1304	9617	9483	9733	11.962	12.0556	14.8413	95.1173	92.2688	88.3996
ENSG00000156510	1593.02	1597.48	1660.71	146.423	89.1277	110.929	1617.07	115.493	-3.80815	2.21661e-61	4.43024e-59	HKDC1	4259	protein_coding	hexokinase domain containing 1 [Source:HGNC Symbol;Acc:HGNC:23302]	-	1861	1097	1577	160	99	132	15.907	15.9516	16.583	1.4621	0.889982	1.10768
ENSG00000184371	1539.94	1489.72	1254.22	148.253	147.646	168.075	1427.96	154.658	-3.20617	4.68533e-61	9.28633e-59	CSF1	5418	protein_coding	colony stimulating factor 1 [Source:HGNC Symbol;Acc:HGNC:2432]	-	1799	1023	1191	162	164	200	12.0877	11.6934	9.84491	1.1637	1.15893	1.31929
ENSG00000161267	92.448	96.1108	96.8837	874.875	1035.32	1023.57	95.1475	977.924	3.36298	5.62264e-61	1.1052e-58	BDH1	9114	protein_coding	3-hydroxybutyrate dehydrogenase 1 [Source:HGNC Symbol;Acc:HGNC:1027]	-	108	66	92	956	1150	1218	0.431385	0.448477	0.452083	4.08238	4.83106	4.77625
ENSG00000113389	1099.96	1052.85	1827.1	43.9268	29.7092	36.136	1326.64	36.5907	-5.18103	7.25201e-61	1.41379e-58	NPR3	9866	protein_coding	natriuretic peptide receptor 3 [Source:HGNC Symbol;Acc:HGNC:7945]	-	1285	723	1735	48	33	43	4.74146	4.53839	7.87585	0.18935	0.128064	0.155767
ENSG00000118777	3565.24	3526.98	4380.83	136.356	168.352	252.112	3824.35	185.607	-4.3637	1.2888e-60	2.49209e-58	ABCG2	5044	protein_coding	ATP binding cassette subfamily G member 2 (Junior blood group) [Source:HGNC Symbol;Acc:HGNC:74]	-	4165	2422	4160	149	187	300	30.0601	29.7375	36.9366	1.14968	1.41945	2.12566
ENSG00000074527	3258.79	3344.95	4081.75	226.955	340.306	284.046	3561.83	283.769	-3.64972	1.34366e-60	2.57722e-58	NTN4	4166	protein_coding	netrin 4 [Source:HGNC Symbol;Acc:HGNC:13658]	-	3807	2297	3876	248	378	338	33.267	34.1465	41.6681	2.31684	3.47397	2.89965
ENSG00000198853	1791.61	1926.59	2254.65	239.767	244.876	215.976	1990.95	233.54	-3.09202	2.03962e-60	3.88082e-58	RUSC2	5682	protein_coding	RUN and SH3 domain containing 2 [Source:HGNC Symbol;Acc:HGNC:23625]	-	2093	1323	2141	262	272	257	13.4097	14.4199	16.8754	1.79459	1.83283	1.61652
ENSG00000019186	20125.4	18868.3	22729.8	1304.08	659.905	917.687	20574.5	960.556	-4.42093	2.35261e-60	4.44084e-58	CYP24A1	3972	protein_coding	cytochrome P450 family 24 subfamily A member 1 [Source:HGNC Symbol;Acc:HGNC:2602]	-	23511	12957	21584	1425	733	1092	215.483	202.023	243.367	13.9627	7.06559	9.82566
ENSG00000263711	1042.61	1092.17	982.527	68.6356	38.712	63.8683	1039.1	57.072	-4.18553	4.93376e-60	9.23973e-58	AC079062.1	6856	processed_transcript	uncharacterized LOC400655 [Source:NCBI gene;Acc:400655]	-	1218	750	933	75	43	76	6.46735	6.77478	6.09467	0.42575	0.240133	0.396179
ENSG00000102038	3291.32	3340.58	4072.27	202.246	98.1305	142.863	3568.06	147.747	-4.59437	5.07815e-60	9.43584e-58	SMARCA1	4363	protein_coding	SWI/SNF related, matrix associated, actin dependent regulator of chromatin, subfamily a, member 1 [Source:HGNC Symbol;Acc:HGNC:11097]	-	3845	2294	3867	221	109	170	32.082	32.5621	39.6943	1.97139	0.956522	1.39255
ENSG00000205213	6396.89	5884.6	8912.25	556.406	403.325	469.768	7064.58	476.5	-3.89022	9.81963e-60	1.81047e-57	LGR4	6340	protein_coding	leucine rich repeat containing G protein-coupled receptor 4 [Source:HGNC Symbol;Acc:HGNC:13299]	-	7473	4041	8463	608	448	559	42.9097	39.4734	59.7825	3.73232	2.70547	3.15116
ENSG00000134874	763.552	808.205	947.775	43.9268	21.6067	30.2534	839.844	31.929	-4.71892	1.42578e-59	2.60852e-57	DZIP1	8470	protein_coding	DAZ interacting zinc finger protein 1 [Source:HGNC Symbol;Acc:HGNC:20908]	-	892	555	900	48	24	36	3.83382	4.05802	4.75881	0.220558	0.108488	0.151903
ENSG00000169255	6.848	11.6498	12.637	529.867	696.817	679.021	10.3783	635.235	5.9746	1.95026e-59	3.54084e-57	B3GALNT1	4183	protein_coding	beta-1,3-N-acetylgalactosaminyltransferase 1 (globoside blood group) [Source:HGNC Symbol;Acc:HGNC:918]	-	8	8	12	579	774	808	0.0696229	0.118442	0.128479	5.3871	7.08446	6.90354
ENSG00000135454	1570.76	1686.31	2004.02	100.666	49.5154	73.9528	1753.7	74.7113	-4.55349	4.10689e-59	7.39987e-57	B4GALNT1	8003	protein_coding	beta-1,4-N-acetyl-galactosaminyltransferase 1 [Source:HGNC Symbol;Acc:HGNC:4117]	-	1835	1158	1903	110	55	88	8.34706	8.96108	10.6494	0.534939	0.263126	0.392987
ENSG00000065361	146.376	131.06	189.555	1663.73	1559.28	1630.32	155.664	1617.78	3.37324	8.08441e-59	1.44571e-56	ERBB3	9039	protein_coding	erb-b2 receptor tyrosine kinase 3 [Source:HGNC Symbol;Acc:HGNC:3431]	-	171	90	180	1818	1732	1940	0.688693	0.616633	0.891849	7.82777	7.33637	7.67061
ENSG00000107738	885.96	1112.56	870.9	61.3145	73.8229	80.6758	956.472	71.9377	-3.73025	2.54996e-58	4.52598e-56	VSIR	5128	protein_coding	V-set immunoregulatory receptor [Source:HGNC Symbol;Acc:HGNC:30085]	-	1035	764	827	67	82	96	7.34755	9.22678	7.22265	0.5085	0.612237	0.66907
ENSG00000182580	77.04	77.1799	75.822	1408.4	1157.76	942.058	76.6806	1169.41	3.93078	2.59806e-58	4.5772e-56	EPHB3	4532	protein_coding	EPH receptor B3 [Source:HGNC Symbol;Acc:HGNC:3394]	-	90	53	72	1539	1286	1121	0.722941	0.724254	0.711511	13.2164	10.8644	8.84024
ENSG00000003436	2001.33	1770.77	3032.88	101.581	106.233	127.737	2268.33	111.85	-4.34151	3.28452e-58	5.74404e-56	TFPI	11714	protein_coding	tissue factor pathway inhibitor [Source:HGNC Symbol;Acc:HGNC:11760]	-	2338	1216	2880	111	118	152	7.2659	6.42885	11.011	0.368793	0.385683	0.463753
ENSG00000142910	3.424	8.73735	5.26542	654.326	740.03	858.021	5.80892	750.792	7.11366	3.42265e-58	5.94192e-56	TINAGL1	5281	protein_coding	tubulointerstitial nephritis antigen like 1 [Source:HGNC Symbol;Acc:HGNC:19168]	-	4	6	5	715	822	1021	0.0275736	0.0703623	0.0424027	5.26932	5.9595	6.90968
ENSG00000105699	272.208	256.296	147.432	3769.47	4367.26	4381.7	225.312	4172.81	4.21153	6.71703e-58	1.15767e-55	LSR	2916	protein_coding	lipolysis stimulated lipoprotein receptor [Source:HGNC Symbol;Acc:HGNC:29572]	-	318	176	140	4119	4851	5214	3.96999	3.73792	2.1502	54.9755	63.6939	63.9046
ENSG00000112655	77.896	71.355	97.9368	4515.31	2672.93	2096.73	82.3959	3094.99	5.22832	7.0765e-58	1.21084e-55	PTK7	9024	protein_coding	protein tyrosine kinase 7 (inactive) [Source:HGNC Symbol;Acc:HGNC:9618]	-	91	49	93	4934	2969	2495	0.367107	0.336281	0.461555	21.2797	12.5969	9.88143
ENSG00000124813	12.84	14.5622	7.37158	1026.79	686.013	653.81	11.5913	788.871	6.10579	9.46776e-58	1.60844e-55	RUNX2	8192	protein_coding	runt related transcription factor 2 [Source:HGNC Symbol;Acc:HGNC:10472]	Runt	15	10	7	1122	762	778	0.0666579	0.0755988	0.038269	5.33049	3.56138	3.39421
ENSG00000171992	2249.57	2286.27	3391.98	131.78	90.028	147.906	2642.61	123.238	-4.4218	1.18168e-57	1.99328e-55	SYNPO	10258	protein_coding	synaptopodin [Source:HGNC Symbol;Acc:HGNC:30672]	-	2628	1570	3221	144	100	176	9.32637	9.47855	14.0627	0.546342	0.373243	0.613195
ENSG00000108602	43941.1	43938.7	26609.3	2850.67	2496.48	2543.81	38163	2630.32	-3.85887	3.60567e-57	6.03924e-55	ALDH3A1	3918	protein_coding	aldehyde dehydrogenase 3 family member A1 [Source:HGNC Symbol;Acc:HGNC:405]	-	51333	30173	25268	3115	2773	3027	476.96	476.935	288.832	30.9427	27.0981	27.6119
ENSG00000182013	599.2	615.983	676.08	30.1997	14.4045	27.7323	630.421	24.1121	-4.70712	3.97307e-57	6.60807e-55	PNMA8A	3696	protein_coding	PNMA family member 8A [Source:HGNC Symbol;Acc:HGNC:25578]	-	700	423	642	33	16	33	6.89471	7.08783	7.77933	0.347493	0.165746	0.319103
ENSG00000105514	671.104	697.532	817.193	44.8419	24.3076	34.4553	728.61	34.5349	-4.39997	6.35371e-57	1.04942e-54	RAB3D	4417	protein_coding	RAB3D, member RAS oncogene family [Source:HGNC Symbol;Acc:HGNC:9779]	-	784	479	776	49	27	41	6.46158	6.71603	7.86817	0.431751	0.23404	0.331745
ENSG00000011347	53.072	40.7743	55.8134	1883.36	1161.36	1120.22	49.8866	1388.31	4.78814	6.58899e-57	1.08078e-54	SYT7	5953	protein_coding	synaptotagmin 7 [Source:HGNC Symbol;Acc:HGNC:11514]	-	62	28	53	2058	1290	1333	0.379146	0.291291	0.39873	13.4547	8.29674	8.00281
ENSG00000227471	594.064	528.61	480.206	20.1331	9.90308	19.3286	534.293	16.4549	-5.01935	1.01305e-56	1.6503e-54	AKR1B15	3325	protein_coding	aldo-keto reductase family 1 member B15 [Source:HGNC Symbol;Acc:HGNC:37281]	-	694	363	456	22	11	23	7.59833	6.76114	6.14204	0.257511	0.126664	0.247221
ENSG00000117472	41.088	50.9679	13.6901	1774.46	2492.87	2513.56	35.2487	2260.3	6.01823	1.3509e-56	2.1857e-54	TSPAN1	2366	protein_coding	tetraspanin 1 [Source:HGNC Symbol;Acc:HGNC:20657]	-	48	35	13	1939	2769	2991	0.738544	0.916132	0.246075	31.8954	44.8087	45.1804
ENSG00000130545	142.096	128.148	103.202	1182.36	1222.58	1333.67	124.482	1246.2	3.32158	1.73413e-56	2.78679e-54	CRB3	1592	protein_coding	crumbs 3, cell polarity complex component [Source:HGNC Symbol;Acc:HGNC:20237]	-	166	88	98	1292	1358	1587	3.7959	3.4233	2.75691	31.5852	32.6596	35.6272
ENSG00000171016	606.904	548.997	751.902	31.1148	18.0056	25.2112	635.934	24.7772	-4.68318	1.75996e-56	2.80933e-54	PYGO1	8615	protein_coding	pygopus family PHD finger 1 [Source:HGNC Symbol;Acc:HGNC:30256]	-	709	377	714	34	20	30	2.996	2.71013	3.71178	0.153599	0.088885	0.124456
ENSG00000111846	1040.04	1025.18	1345.84	60.3993	28.809	43.6994	1137.02	44.3026	-4.68282	3.16518e-56	5.01872e-54	GCNT2	9072	protein_coding	glucosaminyl (N-acetyl) transferase 2 (I blood group) [Source:HGNC Symbol;Acc:HGNC:4204]	-	1215	704	1278	66	32	52	4.87555	4.8059	6.30909	0.283143	0.135052	0.204856
ENSG00000145623	2264.12	2230.94	2401.03	167.471	83.726	115.971	2298.7	122.389	-4.23191	4.03234e-56	6.35133e-54	OSMR	7174	protein_coding	oncostatin M receptor [Source:HGNC Symbol;Acc:HGNC:8507]	-	2645	1532	2280	183	93	138	13.4219	13.2252	14.2335	0.992783	0.496336	0.68749
ENSG00000120675	9.416	2.91245	0	823.627	902.08	909.284	4.10948	878.33	7.59644	4.85577e-56	7.598e-54	DNAJC15	8042	protein_coding	DnaJ heat shock protein family (Hsp40) member C15 [Source:HGNC Symbol;Acc:HGNC:20325]	-	11	2	0	900	1002	1082	0.0497942	0.0154018	0	4.35555	4.77043	4.80852
ENSG00000121895	856.856	889.753	597.098	33.8602	23.4073	36.136	781.236	31.1345	-4.647	5.1985e-56	8.08112e-54	TMEM156	2562	protein_coding	transmembrane protein 156 [Source:HGNC Symbol;Acc:HGNC:26260]	-	1001	611	567	37	26	43	14.2235	14.7695	9.91159	0.562066	0.388551	0.599843
ENSG00000165025	3.424	5.8249	12.637	1904.41	1065.03	1000.88	7.2953	1323.44	7.51844	5.43408e-56	8.39248e-54	SYK	5210	protein_coding	spleen associated tyrosine kinase [Source:HGNC Symbol;Acc:HGNC:11491]	-	4	4	12	2081	1183	1191	0.0279494	0.0475474	0.103153	15.5453	8.69362	8.17001
ENSG00000168955	1699.16	1580	1082.57	68.6356	40.5126	67.2298	1453.91	58.7927	-4.62742	5.86078e-56	8.99308e-54	TM4SF20	2757	protein_coding	transmembrane 4 L six family member 20 [Source:HGNC Symbol;Acc:HGNC:26230]	-	1985	1085	1028	75	45	80	26.2104	24.3724	16.6992	1.05874	0.624927	1.03705
ENSG00000134013	3592.63	3707.55	4071.22	157.404	57.6179	102.526	3790.47	105.849	-5.1628	6.50639e-56	9.91974e-54	LOXL2	5707	protein_coding	lysyl oxidase like 2 [Source:HGNC Symbol;Acc:HGNC:6666]	-	4197	2546	3866	172	64	122	26.772	27.6284	30.3384	1.17297	0.429364	0.764012
ENSG00000116729	271.352	237.365	197.98	1923.63	2205.69	2178.25	235.565	2102.52	3.1561	8.77938e-56	1.32999e-53	WLS	4469	protein_coding	wntless Wnt ligand secretion mediator [Source:HGNC Symbol;Acc:HGNC:30238]	-	317	163	188	2102	2450	2592	2.58225	2.25882	1.88403	18.3057	20.9899	20.7287
ENSG00000047457	653.128	547.541	723.468	0.915141	4.5014	7.56336	641.379	4.32663	-7.18792	1.1226e-55	1.68987e-53	CP	7296	protein_coding	ceruloplasmin [Source:HGNC Symbol;Acc:HGNC:2295]	-	763	376	687	1	5	9	3.80706	3.1916	4.21707	0.00533433	0.0262385	0.0440865
ENSG00000115526	651.416	642.195	640.275	37.5208	18.9059	20.169	644.629	25.5319	-4.66277	2.24458e-55	3.35755e-53	CHST10	4487	protein_coding	carbohydrate sulfotransferase 10 [Source:HGNC Symbol;Acc:HGNC:19650]	-	761	441	608	41	21	24	6.17417	6.08678	6.06857	0.355625	0.179191	0.191163
ENSG00000164292	1304.54	1229.05	1828.15	14016.3	17121.5	16544.4	1453.92	15894.1	3.45009	2.36336e-55	3.51313e-53	RHOBTB3	8833	protein_coding	Rho related BTB domain containing 3 [Source:HGNC Symbol;Acc:HGNC:18757]	-	1524	844	1736	15316	19018	19687	6.28097	5.91751	8.80199	67.4841	82.4348	79.6562
ENSG00000168079	574.376	554.822	792.972	13.7271	5.40168	5.04224	640.723	8.05701	-6.32531	2.44367e-55	3.60995e-53	SCARA5	4435	protein_coding	scavenger receptor class A member 5 [Source:HGNC Symbol;Acc:HGNC:28701]	-	671	381	753	15	6	6	5.50781	5.3203	7.60397	0.131632	0.0517978	0.0483511
ENSG00000129116	3990.67	4006.07	5185.38	585.69	550.071	505.905	4394.04	547.222	-3.0056	7.79969e-55	1.14511e-52	PALLD	10114	protein_coding	palladin, cytoskeletal associated protein [Source:HGNC Symbol;Acc:HGNC:17068]	-	4662	2751	4924	640	611	602	16.7803	16.8451	21.8039	2.46276	2.31298	2.12727
ENSG00000187239	686.512	658.214	960.412	31.1148	14.4045	21.8497	768.379	22.4563	-5.09862	2.58654e-54	3.77413e-52	FNBP1	6600	protein_coding	formin binding protein 1 [Source:HGNC Symbol;Acc:HGNC:17069]	-	802	452	912	34	16	26	4.42365	4.2413	6.18857	0.200493	0.0928175	0.140792
ENSG00000126803	2291.51	2488.69	2552.67	162.895	131.441	230.262	2444.29	174.866	-3.80379	3.2873e-54	4.76739e-52	HSPA2	5777	protein_coding	heat shock protein family A (Hsp70) member 2 [Source:HGNC Symbol;Acc:HGNC:5235]	-	2677	1709	2424	178	146	274	16.8693	18.3208	18.7918	1.19917	0.967619	1.69511
ENSG00000203499	51.36	77.1799	45.2826	1973.96	1344.12	1196.69	57.9408	1504.92	4.71541	5.80439e-54	8.36677e-52	IQANK1	4982	protein_coding	IQ motif and ankyrin repeat containing 1 [Source:HGNC Symbol;Acc:HGNC:49576]	-	60	53	43	2157	1493	1424	0.438427	0.658835	0.386548	16.8504	11.4739	10.2154
ENSG00000127990	1218.94	1202.84	908.811	84.193	53.1165	56.305	1110.2	64.5382	-4.10597	8.83997e-54	1.26657e-51	SGCE	20884	protein_coding	sarcoglycan epsilon [Source:HGNC Symbol;Acc:HGNC:10808]	-	1424	826	863	92	59	67	2.48226	2.44946	1.8507	0.17145	0.108166	0.114659
ENSG00000244649	176.336	166.01	245.368	2234.78	2048.14	1924.45	195.905	2069.12	3.39823	1.00481e-53	1.43016e-51	LINC02086	3858	lincRNA	long intergenic non-protein coding RNA 2086 [Source:HGNC Symbol;Acc:HGNC:52936]	-	206	114	233	2442	2275	2290	1.94382	1.82998	2.70479	24.6347	22.5774	21.214
ENSG00000275395	1152.18	796.555	1874.49	21.0483	16.205	9.2441	1274.41	15.4991	-6.36816	1.0102e-53	1.43016e-51	FCGBP	12961	protein_coding	Fc fragment of IgG binding protein [Source:HGNC Symbol;Acc:HGNC:13572]	-	1346	547	1780	23	18	11	3.78056	2.61369	6.15065	0.0690643	0.0531726	0.0303321
ENSG00000076864	3477.93	3725.02	3659.47	164.725	211.566	310.938	3620.81	229.076	-3.98128	1.14842e-53	1.61622e-51	RAP1GAP	5755	protein_coding	RAP1 GTPase activating protein [Source:HGNC Symbol;Acc:HGNC:9858]	-	4063	2558	3475	180	235	370	25.7011	27.5271	27.0426	1.21728	1.56342	2.29776
ENSG00000077942	1010.94	1055.76	822.458	47.5873	22.507	45.3801	963.052	38.4915	-4.64353	1.27811e-53	1.78815e-51	FBLN1	7285	protein_coding	fibulin 1 [Source:HGNC Symbol;Acc:HGNC:3600]	-	1181	725	781	52	25	54	5.90161	6.1633	4.80132	0.277804	0.131391	0.264919
ENSG00000056998	460.528	428.13	567.612	17.3877	18.0056	24.3708	485.423	19.9214	-4.60334	1.49087e-53	2.07362e-51	GYG2	3655	protein_coding	glycogenin 2 [Source:HGNC Symbol;Acc:HGNC:4700]	-	538	294	539	19	20	29	5.35852	4.98155	6.60451	0.202316	0.209506	0.283569
ENSG00000170689	285.904	326.194	190.608	3647.75	3335.54	3215.27	267.569	3399.52	3.67037	1.89458e-53	2.6169e-51	HOXB9	2581	protein_coding	homeobox B9 [Source:HGNC Symbol;Acc:HGNC:5120]	Homeobox	334	224	181	3986	3705	3826	4.71095	5.37483	3.14072	60.1054	54.9609	52.9792
ENSG00000170962	757.56	649.476	865.635	31.1148	11.7036	16.8075	757.557	19.8753	-5.25693	1.90348e-53	2.6169e-51	PDGFD	4266	protein_coding	platelet derived growth factor D [Source:HGNC Symbol;Acc:HGNC:30620]	-	885	446	822	34	13	20	7.55218	6.47469	8.62959	0.310186	0.116675	0.167555
ENSG00000105971	2645.04	2781.39	2636.92	526.206	456.442	458.844	2687.78	480.497	-2.48386	1.93743e-53	2.64826e-51	CAV2	6926	protein_coding	caveolin 2 [Source:HGNC Symbol;Acc:HGNC:1528]	-	3090	1910	2504	575	507	546	16.2415	17.0787	16.1916	3.2311	2.80272	2.81747
ENSG00000176058	362.944	352.406	449.667	3801.5	3195.99	2969.88	388.339	3322.46	3.09588	3.35147e-53	4.55493e-51	TPRN	5281	protein_coding	taperin [Source:HGNC Symbol;Acc:HGNC:26894]	-	424	242	427	4154	3550	3534	2.9228	2.83795	3.62119	30.6136	25.7375	23.9166
ENSG00000085552	4.28	17.4747	6.3185	595.757	607.689	594.144	9.35773	599.197	6.13872	3.71019e-53	5.01382e-51	IGSF9	6628	protein_coding	immunoglobulin superfamily member 9 [Source:HGNC Symbol;Acc:HGNC:18132]	-	5	12	6	651	675	707	0.0274623	0.112125	0.0405423	3.82264	3.8992	3.81228
ENSG00000261780	1756.51	1776.59	1668.08	146.423	77.4241	94.1218	1733.73	105.989	-4.03288	8.4806e-53	1.13956e-50	LINC02582	2275	processed_transcript	long intergenic non-protein coding RNA 2582 [Source:HGNC Symbol;Acc:HGNC:53792]	-	2052	1220	1584	160	86	112	32.8357	33.2111	31.1826	2.73718	1.44734	1.75948
ENSG00000179046	1071.71	1092.17	878.272	28.3694	9.0028	8.40373	1014.05	15.2586	-6.06316	9.87355e-53	1.31928e-50	TRIML2	3050	protein_coding	tripartite motif family like 2 [Source:HGNC Symbol;Acc:HGNC:26378]	-	1252	750	834	31	10	10	14.9436	15.2288	12.2463	0.395573	0.125532	0.117179
ENSG00000165556	30.816	45.143	5.26542	4004.66	3384.15	3400.15	27.0748	3596.32	7.0767	1.04544e-52	1.38909e-50	CDX2	4122	protein_coding	caudal type homeobox 2 [Source:HGNC Symbol;Acc:HGNC:1806]	Homeobox	36	31	5	4376	3759	4046	0.31794	0.465756	0.0543252	41.3175	34.9155	35.0805
ENSG00000129680	624.024	550.453	778.229	36.6057	21.6067	30.2534	650.902	29.4886	-4.46546	1.31462e-52	1.73705e-50	MAP7D3	7067	protein_coding	MAP7 domain containing 3 [Source:HGNC Symbol;Acc:HGNC:25742]	-	729	378	739	40	24	36	3.75528	3.31254	4.68326	0.220287	0.130026	0.182061
ENSG00000140538	540.136	496.573	603.417	26.5391	35.1109	40.3379	546.709	33.996	-4.00482	2.43935e-52	3.20539e-50	NTRK3	26750	protein_coding	neurotrophic receptor tyrosine kinase 3 [Source:HGNC Symbol;Acc:HGNC:8033]	-	631	341	573	29	39	48	0.858728	0.78947	0.959334	0.0421928	0.0558206	0.0641307
ENSG00000117114	664.256	610.158	858.263	37.5208	20.7064	33.6149	710.892	30.614	-4.53741	3.25477e-52	4.25337e-50	ADGRL2	7754	protein_coding	adhesion G protein-coupled receptor L2 [Source:HGNC Symbol;Acc:HGNC:18582]	-	776	419	815	41	23	40	3.64323	3.34652	4.70729	0.205789	0.113568	0.184367
ENSG00000103888	118.984	66.9863	195.874	9573.29	5963.45	5368.3	127.281	6968.35	5.76867	4.16036e-52	5.4071e-50	CEMIP	7621	protein_coding	cell migration inducing hyaluronidase 1 [Source:HGNC Symbol;Acc:HGNC:29213]	-	139	46	186	10461	6624	6388	0.663977	0.37381	1.09305	53.4227	33.2784	29.9572
ENSG00000148700	970.704	869.366	1165.76	7527.95	6658.47	6891.06	1001.94	7025.83	2.80897	4.96919e-52	6.42322e-50	ADD3	6541	protein_coding	adducin 3 [Source:HGNC Symbol;Acc:HGNC:245]	-	1134	597	1107	8226	7396	8200	6.3113	5.65243	7.57954	48.9451	43.2919	44.8041
ENSG00000124006	1010.08	1124.21	1004.64	50.3328	18.0056	35.2957	1046.31	34.5447	-4.92129	5.29649e-52	6.80928e-50	OBSL1	9611	protein_coding	obscurin like 1 [Source:HGNC Symbol;Acc:HGNC:29092]	-	1180	772	954	55	20	42	4.46955	4.97455	4.44548	0.22272	0.0796738	0.156181
ENSG00000120875	8751.74	9264.5	13224.6	841.93	548.27	750.453	10413.6	713.551	-3.86732	6.1084e-52	7.81087e-50	DUSP4	7257	protein_coding	dual specificity phosphatase 4 [Source:HGNC Symbol;Acc:HGNC:3070]	-	10224	6362	12558	920	609	893	51.2878	54.2927	77.5001	4.93396	3.21302	4.39787
ENSG00000117595	4.28	1.45622	8.42467	573.794	844.462	819.364	4.7203	745.873	7.23453	6.68551e-52	8.50311e-50	IRF6	4965	protein_coding	interferon regulatory factor 6 [Source:HGNC Symbol;Acc:HGNC:6121]	IRF	5	1	8	627	938	975	0.0366607	0.0124734	0.0721622	4.91488	7.23332	7.01833
ENSG00000108375	231.12	240.277	239.05	1341.6	1495.36	1400.06	236.816	1412.34	2.5772	8.20571e-52	1.03811e-49	RNF43	7505	protein_coding	ring finger protein 43 [Source:HGNC Symbol;Acc:HGNC:18505]	-	270	165	227	1466	1661	1666	1.30967	1.36156	1.35461	7.60235	8.47369	7.93364
ENSG00000115594	1386.72	1399.43	1695.46	132.695	179.156	168.075	1493.87	159.975	-3.22278	8.34002e-52	1.04952e-49	IL1R1	7083	protein_coding	interleukin 1 receptor type 1 [Source:HGNC Symbol;Acc:HGNC:5993]	-	1620	961	1610	145	199	200	8.32622	8.40255	10.18	0.796738	1.0757	1.00916
ENSG00000005001	5.136	14.5622	4.21233	499.667	586.982	609.27	7.97019	565.307	6.27201	9.1178e-52	1.14136e-49	PRSS22	2387	protein_coding	serine protease 22 [Source:HGNC Symbol;Acc:HGNC:14368]	-	6	10	4	546	652	725	0.0915059	0.259449	0.0750493	8.90235	10.458	10.8551
ENSG00000166313	708.768	648.02	787.706	41.1814	18.0056	26.0516	714.832	28.4128	-4.6558	1.54767e-51	1.92721e-49	APBB1	5244	protein_coding	amyloid beta precursor protein binding family B member 1 [Source:HGNC Symbol;Acc:HGNC:581]	-	828	445	748	45	20	31	5.74801	5.25536	6.38819	0.333975	0.146023	0.211275
ENSG00000089351	5554.58	5750.63	5583.45	719.301	451.04	566.411	5629.56	578.918	-3.28168	1.58692e-51	1.9658e-49	GRAMD1A	5942	protein_coding	GRAM domain containing 1A [Source:HGNC Symbol;Acc:HGNC:29305]	-	6489	3949	5302	786	501	674	39.7553	41.1585	39.9619	5.14819	3.22819	4.05392
ENSG00000072201	25.68	13.106	40.0172	732.113	808.451	826.087	26.2677	788.884	4.87586	1.97684e-51	2.43613e-49	LNX1	5725	protein_coding	ligand of numb-protein X 1 [Source:HGNC Symbol;Acc:HGNC:6657]	-	30	9	38	800	898	983	0.190764	0.097358	0.297267	5.4385	6.00558	6.13658
ENSG00000109255	14.552	13.106	4.21233	521.631	514.96	478.172	10.6235	504.921	5.56787	2.17284e-51	2.66386e-49	NMU	975	protein_coding	neuromedin U [Source:HGNC Symbol;Acc:HGNC:7859]	-	17	9	4	570	572	569	0.634738	0.571666	0.183736	22.7528	22.4618	20.8572
ENSG00000126878	65.056	78.6361	68.4504	1537.44	1047.03	968.95	70.7142	1184.47	4.07271	2.70221e-51	3.29586e-49	AIF1L	5299	protein_coding	allograft inflammatory factor 1 like [Source:HGNC Symbol;Acc:HGNC:28904]	-	76	54	65	1680	1163	1153	0.522119	0.631109	0.549362	12.339	8.4031	7.77649
ENSG00000244300	29.104	30.5807	21.0617	460.316	548.27	595.824	26.9155	534.804	4.31939	3.86158e-51	4.68591e-49	GATA2-AS1	2283	antisense	GATA2 antisense RNA 1 [Source:HGNC Symbol;Acc:HGNC:51108]	-	34	21	20	503	609	709	0.542155	0.569663	0.392341	8.57485	10.2133	11.0991
ENSG00000139629	126.688	119.41	187.449	1852.25	1683.52	1575.7	144.516	1703.82	3.5563	6.15956e-51	7.43649e-49	GALNT6	7347	protein_coding	polypeptide N-acetylgalactosaminyltransferase 6 [Source:HGNC Symbol;Acc:HGNC:4128]	-	148	82	178	2024	1870	1875	0.733334	0.691208	1.08505	10.7217	9.74508	9.12094
ENSG00000088367	5174.52	5130.28	6559.66	858.403	870.571	887.434	5621.49	872.136	-2.68837	7.02957e-51	8.444e-49	EPB41L1	9674	protein_coding	erythrocyte membrane protein band 4.1 like 1 [Source:HGNC Symbol;Acc:HGNC:3378]	-	6045	3523	6229	938	967	1056	22.7479	22.5534	28.8371	3.77365	3.82714	3.90127
ENSG00000077063	26.536	10.1936	33.6987	693.677	911.983	859.702	23.4761	821.787	5.08628	9.57593e-51	1.14449e-48	CTTNBP2	7035	protein_coding	cortactin binding protein 2 [Source:HGNC Symbol;Acc:HGNC:15679]	-	31	7	32	758	1013	1023	0.160416	0.0616224	0.203716	4.19343	5.51314	5.19709
ENSG00000128242	499.048	585.402	366.473	12.812	11.7036	15.1267	483.641	13.2141	-5.18953	1.10909e-50	1.31893e-48	GAL3ST1	3017	protein_coding	galactose-3-O-sulfotransferase 1 [Source:HGNC Symbol;Acc:HGNC:24240]	-	583	402	348	14	13	18	7.03466	8.25193	5.16587	0.1806	0.164976	0.213229
ENSG00000166206	4632.67	4303.14	6176.34	265.391	134.142	263.877	5037.38	221.137	-4.50945	1.25231e-50	1.48184e-48	GABRB3	13886	protein_coding	gamma-aminobutyric acid type A receptor beta3 subunit [Source:HGNC Symbol;Acc:HGNC:4083]	-	5412	2955	5865	290	149	314	14.1883	13.1791	18.916	0.812803	0.410831	0.808167
ENSG00000050165	549.552	578.121	480.206	40.2662	26.1081	36.9764	535.96	34.4502	-3.95848	1.36011e-50	1.60143e-48	DKK3	5059	protein_coding	dickkopf WNT signaling pathway inhibitor 3 [Source:HGNC Symbol;Acc:HGNC:2893]	-	642	397	456	44	29	44	4.61977	4.85994	4.03682	0.338495	0.219476	0.31084
ENSG00000253368	6722.17	7037.93	5353.88	585.69	334.904	458.003	6371.33	459.533	-3.7934	1.50574e-50	1.76416e-48	TRNP1	1976	protein_coding	TMF1-regulated nuclear protein 1 [Source:HGNC Symbol;Acc:HGNC:34348]	-	7853	4833	5084	640	372	545	144.677	151.473	115.228	12.6054	7.20792	9.8573
ENSG00000163762	1319.95	1240.7	1352.16	79.6173	36.0112	72.2721	1304.27	62.6335	-4.37972	1.78798e-50	2.08458e-48	TM4SF18	4482	protein_coding	transmembrane 4 L six family member 18 [Source:HGNC Symbol;Acc:HGNC:25181]	-	1542	852	1284	87	40	86	12.5246	11.7726	12.8302	0.755461	0.341698	0.685765
ENSG00000077713	1300.26	1390.69	1411.13	253.494	241.275	247.91	1367.36	247.56	-2.46525	2.55946e-50	2.96947e-48	SLC25A43	3115	protein_coding	solute carrier family 25 member 43 [Source:HGNC Symbol;Acc:HGNC:30557]	-	1519	955	1340	277	268	295	17.7521	18.9867	19.2658	3.46088	3.29405	3.38464
ENSG00000243943	870.552	806.749	680.292	38.4359	14.4045	26.0516	785.864	26.2973	-4.90282	2.77202e-50	3.20048e-48	ZNF512	4398	protein_coding	zinc finger protein 512 [Source:HGNC Symbol;Acc:HGNC:29380]	zf-C2H2	1017	554	646	42	16	31	8.41813	7.80116	6.57834	0.371671	0.13929	0.251916
ENSG00000204839	256.8	221.346	167.44	2147.84	2004.02	1960.59	215.195	2037.48	3.2413	2.82272e-50	3.24326e-48	MROH6	4408	protein_coding	maestro heat like repeat family member 6 [Source:HGNC Symbol;Acc:HGNC:27814]	-	300	152	159	2347	2226	2333	2.47759	2.13554	1.61545	20.7222	19.3347	18.9157
ENSG00000104783	768.688	748.5	531.807	43.9268	42.3132	48.7416	682.998	44.9939	-3.92288	4.33086e-50	4.95217e-48	KCNN4	3408	protein_coding	potassium calcium-activated channel subfamily N member 4 [Source:HGNC Symbol;Acc:HGNC:6293]	-	898	514	505	48	47	58	9.59239	9.34046	6.63638	0.548159	0.528022	0.608243
ENSG00000100116	121.552	166.01	123.211	1131.11	1217.18	1280.73	136.924	1209.67	3.15351	4.55397e-50	5.18237e-48	GCAT	2104	protein_coding	glycine C-acetyltransferase [Source:HGNC Symbol;Acc:HGNC:4188]	-	142	114	117	1236	1352	1524	2.45693	3.35555	2.49046	22.8632	24.6028	25.8874
ENSG00000117020	1841.26	1792.61	2485.28	118.968	54.0168	72.2721	2039.72	81.7524	-4.64214	6.12375e-50	6.93559e-48	AKT3	9475	protein_coding	AKT serine/threonine kinase 3 [Source:HGNC Symbol;Acc:HGNC:393]	-	2151	1231	2360	130	60	86	8.2644	8.04607	11.1551	0.533985	0.242452	0.32439
ENSG00000180190	686.512	592.684	579.196	39.3511	18.9059	31.9342	619.464	30.0637	-4.3657	1.0318e-49	1.16304e-47	TDRP	3613	protein_coding	testis development related protein [Source:HGNC Symbol;Acc:HGNC:26951]	-	802	407	550	43	21	38	8.08084	6.9764	6.81764	0.463196	0.222539	0.375893
ENSG00000183087	196.024	177.659	120.052	1994.09	1790.66	1763.1	164.578	1849.28	3.48951	1.10559e-49	1.24035e-47	GAS6	6006	protein_coding	growth arrest specific 6 [Source:HGNC Symbol;Acc:HGNC:4168]	-	229	122	114	2179	1989	2098	1.38803	1.258	0.850078	14.1201	12.6795	12.4844
ENSG00000205517	63.344	50.9679	74.7689	693.677	886.776	889.115	63.0269	823.189	3.69705	1.17269e-49	1.30945e-47	RGL3	4358	protein_coding	ral guanine nucleotide dissociation stimulator like 3 [Source:HGNC Symbol;Acc:HGNC:30282]	-	74	35	71	758	985	1058	0.618151	0.497377	0.729643	6.76934	8.65372	8.67655
ENSG00000188153	900.512	698.988	729.787	39.3511	15.3048	26.8919	776.429	27.1826	-4.8382	1.27965e-49	1.42221e-47	COL4A5	11865	protein_coding	collagen type IV alpha 5 chain [Source:HGNC Symbol;Acc:HGNC:2207]	-	1052	480	693	43	17	32	3.22774	2.50541	2.6158	0.141047	0.0548574	0.0963897
ENSG00000215845	0	2.91245	6.3185	950.832	821.955	933.654	3.07698	902.147	8.29178	1.35278e-49	1.49649e-47	TSTD1	1210	protein_coding	thiosulfate sulfurtransferase like domain containing 1 [Source:HGNC Symbol;Acc:HGNC:35410]	-	0	2	6	1039	913	1111	0	0.102365	0.222078	33.4191	28.8895	32.8154
ENSG00000001084	9295.3	9357.7	9829.48	1854.99	1981.52	2166.48	9494.16	2001	-2.24624	1.45778e-49	1.60517e-47	GCLC	8646	protein_coding	glutamate-cysteine ligase catalytic subunit [Source:HGNC Symbol;Acc:HGNC:4311]	-	10859	6426	9334	2027	2201	2578	45.722	46.0289	48.3495	9.12437	9.74672	10.6565
ENSG00000144815	2184.51	2286.27	2418.93	456.656	474.447	435.313	2296.57	455.472	-2.3341	1.92272e-49	2.10737e-47	NXPE3	8635	protein_coding	neurexophilin and PC-esterase domain family member 3 [Source:HGNC Symbol;Acc:HGNC:28238]	-	2552	1570	2297	499	527	518	10.7589	11.2601	11.9135	2.24907	2.3367	2.14396
ENSG00000003147	62.488	40.7743	73.7158	760.482	847.163	830.288	58.9927	812.645	3.76577	2.67418e-49	2.91755e-47	ICA1	4891	protein_coding	islet cell autoantigen 1 [Source:HGNC Symbol;Acc:HGNC:5343]	-	73	28	70	831	941	988	0.543345	0.35454	0.640973	6.61253	7.36624	7.21951
ENSG00000091844	535	435.411	612.895	27.4542	14.4045	21.8497	527.769	21.2361	-4.63721	4.91704e-49	5.34004e-47	RGS17	7899	protein_coding	regulator of G protein signaling 17 [Source:HGNC Symbol;Acc:HGNC:14088]	-	625	299	582	30	16	26	2.88043	2.34425	3.29982	0.147813	0.0775536	0.117639
ENSG00000116711	3397.46	2991.09	3031.83	218.719	144.045	279.004	3140.13	213.922	-3.875	6.06833e-49	6.56042e-47	PLA2G4A	2875	protein_coding	phospholipase A2 group IVA [Source:HGNC Symbol;Acc:HGNC:9035]	-	3969	2054	2879	239	160	332	50.2566	44.2453	44.848	3.23537	2.13077	4.12713
ENSG00000106853	10885.8	10806.6	6894.54	469.468	650.902	740.369	9528.98	620.246	-3.94116	6.1184e-49	6.58461e-47	PTGR1	3760	protein_coding	prostaglandin reductase 1 [Source:HGNC Symbol;Acc:HGNC:18429]	-	12717	7421	6547	513	723	881	123.125	122.23	77.9819	5.30999	7.36214	8.37407
ENSG00000065534	1729.98	1820.28	3205.59	111.647	69.3215	76.4739	2251.95	85.8142	-4.71469	8.34693e-49	8.9425e-47	MYLK	22167	protein_coding	myosin light chain kinase [Source:HGNC Symbol;Acc:HGNC:7590]	-	2021	1250	3044	122	77	91	3.31902	3.49227	6.15003	0.214199	0.132996	0.146718
ENSG00000214530	498.192	560.647	375.951	4182.2	4033.25	3711.93	478.263	3975.79	3.05721	9.07092e-49	9.67456e-47	STARD10	3710	protein_coding	StAR related lipid transfer domain containing 10 [Source:HGNC Symbol;Acc:HGNC:10666]	-	582	385	357	4570	4480	4417	5.71083	6.42675	4.30957	47.941	46.2336	42.5502
ENSG00000196139	57139.7	57509.2	36807.4	4080.62	2519.88	3395.95	50485.4	3332.15	-3.92134	9.87761e-49	1.04879e-46	AKR1C3	4532	protein_coding	aldo-keto reductase family 1 member C3 [Source:HGNC Symbol;Acc:HGNC:386]	-	66752	39492	34952	4459	2799	4041	536.197	539.665	345.399	38.2924	23.6465	31.8675
ENSG00000185585	683.944	666.951	904.599	32.9451	11.7036	19.3286	751.831	21.3258	-5.14283	1.0469e-48	1.10664e-46	OLFML2A	6746	protein_coding	olfactomedin like 2A [Source:HGNC Symbol;Acc:HGNC:27270]	-	799	458	859	36	13	23	4.31172	4.20459	5.70277	0.207692	0.0737821	0.121851
ENSG00000151883	3.424	7.28112	4.21233	526.206	491.553	474.811	4.97249	497.523	6.73285	1.66806e-48	1.75545e-46	PARP8	10056	protein_coding	poly(ADP-ribose) polymerase family member 8 [Source:HGNC Symbol;Acc:HGNC:26124]	-	4	5	4	575	546	565	0.0144805	0.0307928	0.0178145	2.2254	2.07884	2.00804
ENSG00000119938	387.768	409.199	422.287	21.9634	10.8034	19.3286	406.418	17.3651	-4.54748	1.97151e-48	2.06565e-46	PPP1R3C	2524	protein_coding	protein phosphatase 1 regulatory subunit 3C [Source:HGNC Symbol;Acc:HGNC:9293]	-	453	281	401	24	12	23	6.5337	6.8948	7.11532	0.370072	0.182031	0.325677
ENSG00000018236	9269.62	8283.01	12263.2	462.146	176.455	300.854	9938.6	313.152	-4.98831	2.80555e-48	2.92663e-46	CNTN1	7492	protein_coding	contactin 1 [Source:HGNC Symbol;Acc:HGNC:2171]	-	10829	5688	11645	505	196	358	52.6188	47.0183	69.6115	2.62336	1.00164	1.70779
ENSG00000205336	956.152	872.279	1122.59	6329.12	5853.62	5592.68	983.673	5925.14	2.58975	3.04665e-48	3.16426e-46	ADGRG1	8659	protein_coding	adhesion G protein-coupled receptor G1 [Source:HGNC Symbol;Acc:HGNC:4512]	-	1117	599	1066	6916	6502	6655	4.69608	4.28414	5.51352	31.0851	28.7497	27.4681
ENSG00000125841	1632.39	1831.93	1161.55	92.4293	84.6263	126.056	1541.96	101.037	-3.93003	3.53202e-48	3.65241e-46	NRSN2	2933	protein_coding	neurensin 2 [Source:HGNC Symbol;Acc:HGNC:16229]	-	1907	1258	1103	101	94	150	23.6695	26.5628	16.8423	1.34021	1.22707	1.8278
ENSG00000160190	151.512	160.185	170.6	1391.93	1099.24	1172.32	160.765	1221.16	2.92615	6.58833e-48	6.78341e-46	SLC37A1	6814	protein_coding	solute carrier family 37 member 1 [Source:HGNC Symbol;Acc:HGNC:11024]	-	177	110	162	1521	1221	1395	0.94563	0.999759	1.06476	8.68744	6.86068	7.31679
ENSG00000119125	191.744	157.272	217.988	1529.2	1724.04	2032.02	189.002	1761.75	3.21609	7.49305e-48	7.68167e-46	GDA	7904	protein_coding	guanine deaminase [Source:HGNC Symbol;Acc:HGNC:4212]	-	224	108	207	1671	1915	2418	1.03169	0.846217	1.1729	8.228	9.27632	10.9335
ENSG00000100290	21.4	20.3871	7.37158	1164.97	668.008	778.185	16.3862	870.389	5.73482	9.11648e-48	9.30585e-46	BIK	953	protein_coding	BCL2 interacting killer [Source:HGNC Symbol;Acc:HGNC:1051]	-	25	14	7	1273	742	926	0.954987	0.909787	0.328961	51.9876	29.8102	34.7269
ENSG00000154556	9.416	8.73735	5.26542	383.444	494.254	410.942	7.80626	429.547	5.77852	1.08883e-47	1.1067e-45	SORBS2	17161	protein_coding	sorbin and SH3 domain containing 2 [Source:HGNC Symbol;Acc:HGNC:24098]	-	11	6	5	419	549	489	0.0233346	0.0216528	0.0130487	0.950246	1.22485	1.01839
ENSG00000001617	202.016	262.12	225.36	2386.69	3925.22	4300.19	229.832	3537.37	3.94708	1.30309e-47	1.31884e-45	SEMA3F	4826	protein_coding	semaphorin 3F [Source:HGNC Symbol;Acc:HGNC:10728]	-	236	180	214	2608	4360	5117	1.78022	2.30988	1.98594	21.0322	34.5902	37.8945
ENSG00000182022	566.672	509.679	705.566	24.7088	41.4129	32.7745	593.972	32.9654	-4.17152	1.37269e-47	1.38339e-45	CHST15	6554	protein_coding	carbohydrate sulfotransferase 15 [Source:HGNC Symbol;Acc:HGNC:18137]	-	662	350	670	27	46	39	3.67707	3.30725	4.57833	0.160333	0.268723	0.21267
ENSG00000163430	1176.14	1160.61	1325.83	102.496	50.4157	76.4739	1220.86	76.4618	-3.99764	1.83486e-47	1.84137e-45	FSTL1	8727	protein_coding	follistatin like 1 [Source:HGNC Symbol;Acc:HGNC:3972]	-	1374	797	1259	112	56	91	5.73155	5.65585	6.461	0.499479	0.245684	0.37267
ENSG00000187720	3118.41	2795.95	4853.66	281.864	242.175	277.323	3589.34	267.121	-3.74828	3.24782e-47	3.24564e-45	THSD4	15837	protein_coding	thrombospondin type 1 domain containing 4 [Source:HGNC Symbol;Acc:HGNC:25835]	-	3643	1920	4609	308	269	330	8.37407	7.50815	13.0339	0.756907	0.650329	0.744714
ENSG00000173890	122.408	110.673	122.158	875.79	940.792	1122.74	118.413	979.774	3.04526	3.77824e-47	3.7599e-45	GPR160	4458	protein_coding	G protein-coupled receptor 160 [Source:HGNC Symbol;Acc:HGNC:23693]	-	143	76	116	957	1045	1336	1.16774	1.05579	1.16535	8.35481	8.97491	10.7106
ENSG00000177685	126.688	96.1108	94.7775	959.068	1229.78	1297.54	105.859	1162.13	3.44919	4.43928e-47	4.39932e-45	CRACR2B	3913	protein_coding	calcium release activated channel regulator 2B [Source:HGNC Symbol;Acc:HGNC:28703]	-	148	66	90	1048	1366	1544	1.3769	1.04457	1.03008	10.4236	13.3658	14.1022
ENSG00000134107	3981.26	4059.95	3704.75	598.502	528.464	712.636	3915.32	613.201	-2.67433	5.37617e-47	5.30568e-45	BHLHE40	3837	protein_coding	basic helix-loop-helix family member e40 [Source:HGNC Symbol;Acc:HGNC:1046]	bHLH	4651	2788	3518	654	587	848	44.127	44.9993	41.0623	6.63362	5.85734	7.89864
ENSG00000178685	52.216	80.0924	105.308	1708.57	1287.4	1339.55	79.2056	1445.17	4.19624	6.74135e-47	6.62546e-45	PARP10	6033	protein_coding	poly(ADP-ribose) polymerase family member 10 [Source:HGNC Symbol;Acc:HGNC:25895]	-	61	55	100	1867	1430	1594	0.368084	0.564591	0.742345	12.0441	9.07521	9.44286
ENSG00000134709	164.352	186.397	299.076	2786.61	2842.18	2909.37	216.608	2846.05	3.71555	1.12549e-46	1.10159e-44	HOOK1	6758	protein_coding	hook microtubule tethering protein 1 [Source:HGNC Symbol;Acc:HGNC:19884]	-	192	128	284	3045	3157	3462	1.03427	1.173	1.88209	17.5361	17.8859	18.3087
ENSG00000124920	2716.09	2576.06	3119.23	210.483	95.4297	127.737	2803.79	144.55	-4.2785	1.25977e-46	1.22797e-44	MYRF	10680	protein_coding	myelin regulatory factor [Source:HGNC Symbol;Acc:HGNC:1181]	NDT80/PhoG	3173	1769	2962	230	106	152	10.8156	10.258	12.4209	0.838149	0.380004	0.508652
ENSG00000113739	933.04	978.583	765.592	62.2296	42.3132	28.5727	892.405	44.3718	-4.33366	1.4778e-46	1.43461e-44	STC2	6128	protein_coding	stanniocalcin 2 [Source:HGNC Symbol;Acc:HGNC:11374]	-	1090	672	727	68	47	34	6.47527	6.79134	5.31318	0.431872	0.293652	0.198294
ENSG00000198732	538.424	604.333	517.064	46.6722	29.7092	46.2205	553.274	40.8673	-3.75689	1.52405e-46	1.4735e-44	SMOC1	4369	protein_coding	SPARC related modular calcium binding 1 [Source:HGNC Symbol;Acc:HGNC:20318]	-	629	415	491	51	33	55	5.24106	5.88262	5.03314	0.45431	0.289192	0.449914
ENSG00000023909	9262.78	9526.62	10367.6	2077.37	2253.4	2277.41	9719	2202.73	-2.14147	1.53876e-46	1.4817e-44	GCLM	5420	protein_coding	glutamate-cysteine ligase modifier subunit [Source:HGNC Symbol;Acc:HGNC:4312]	-	10821	6542	9845	2270	2503	2710	72.6806	74.7508	81.3496	16.3001	17.6814	17.8697
ENSG00000142675	9.416	5.8249	3.15925	396.256	480.749	436.994	6.13338	438	6.108	1.57692e-46	1.51232e-44	CNKSR1	4043	protein_coding	connector enhancer of kinase suppressor of Ras 1 [Source:HGNC Symbol;Acc:HGNC:19700]	-	11	4	3	433	534	520	0.0990465	0.0612719	0.033232	4.1682	5.05698	4.59672
ENSG00000189067	8819.37	8833.46	7262.06	1168.64	810.252	812.641	8304.96	930.509	-3.15802	2.3032e-46	2.19997e-44	LITAF	5060	protein_coding	lipopolysaccharide induced TNF factor [Source:HGNC Symbol;Acc:HGNC:16841]	zf-LITAF-like	10303	6066	6896	1277	900	967	74.1248	74.2432	61.036	9.82211	6.80998	6.83006
ENSG00000183779	904.792	1004.8	1050.98	5234.61	6092.19	6803.66	986.855	6043.49	2.61498	2.35515e-46	2.2406e-44	ZNF703	3349	protein_coding	zinc finger protein 703 [Source:HGNC Symbol;Acc:HGNC:25883]	-	1057	690	998	5720	6767	8096	11.4897	12.7596	13.3461	66.473	77.3633	86.398
ENSG00000154760	499.048	460.167	532.86	21.9634	6.30196	13.446	497.358	13.9038	-5.16409	2.50811e-46	2.37661e-44	SLFN13	9329	protein_coding	schlafen family member 13 [Source:HGNC Symbol;Acc:HGNC:26481]	-	583	316	506	24	7	16	2.27501	2.09776	2.42915	0.100125	0.0287288	0.0612962
ENSG00000120129	2901.84	3235.73	2825.42	420.05	445.639	544.562	2987.66	470.083	-2.66733	2.73458e-46	2.58093e-44	DUSP1	2019	protein_coding	dual specificity phosphatase 1 [Source:HGNC Symbol;Acc:HGNC:3064]	-	3390	2222	2683	459	495	648	61.1242	68.1573	59.5146	8.84791	9.38691	11.4706
ENSG00000213762	427.144	416.48	683.451	13.7271	8.10252	14.2863	509.025	12.0387	-5.39987	2.7855e-46	2.61859e-44	ZNF134	5138	protein_coding	zinc finger protein 134 [Source:HGNC Symbol;Acc:HGNC:12918]	zf-C2H2	499	286	649	15	9	17	3.53555	3.44728	5.65705	0.113622	0.067066	0.118251
ENSG00000023171	3974.41	3975.49	5117.99	262.646	106.233	176.478	4355.96	181.786	-4.583	2.98862e-46	2.79848e-44	GRAMD1B	14863	protein_coding	GRAM domain containing 1B [Source:HGNC Symbol;Acc:HGNC:29214]	-	4643	2730	4860	287	118	210	11.3721	11.3753	14.6443	0.751519	0.303969	0.504965
ENSG00000165092	187906	184537	121514	13906.5	9922.88	15079.7	164652	12969.7	-3.6662	3.61946e-46	3.37589e-44	ALDH1A1	2849	protein_coding	aldehyde dehydrogenase 1 family member A1 [Source:HGNC Symbol;Acc:HGNC:402]	-	219516	126723	115389	15196	11022	17944	2804.94	2754.66	1813.89	207.588	148.123	225.1
ENSG00000163131	565.816	465.992	343.305	16.4725	11.7036	10.0845	458.371	12.7536	-5.17324	4.02081e-46	3.73558e-44	CTSS	4228	protein_coding	cathepsin S [Source:HGNC Symbol;Acc:HGNC:2545]	-	661	320	326	18	13	12	5.69137	4.68727	3.4532	0.165692	0.117723	0.101437
ENSG00000272602	336.408	278.139	325.403	10.9817	9.90308	8.40373	313.317	9.76283	-5.01001	5.59523e-46	5.17809e-44	ZNF595	3933	protein_coding	zinc finger protein 595 [Source:HGNC Symbol;Acc:HGNC:27196]	zf-C2H2	393	191	309	12	11	10	3.63763	3.00756	3.51863	0.118747	0.107084	0.0908708
ENSG00000107099	41.944	37.8618	43.1764	842.845	688.714	528.595	40.9941	686.718	4.06058	6.04499e-46	5.57264e-44	DOCK8	13784	protein_coding	dedicator of cytokinesis 8 [Source:HGNC Symbol;Acc:HGNC:19191]	-	49	26	41	921	765	629	0.129411	0.116816	0.133213	2.60045	2.12491	1.63089
ENSG00000130762	146.376	200.959	91.6183	2362.89	2289.41	2469.02	146.318	2373.77	4.02788	7.0272e-46	6.45309e-44	ARHGEF16	5563	protein_coding	Rho guanine nucleotide exchange factor 16 [Source:HGNC Symbol;Acc:HGNC:15515]	-	171	138	87	2582	2543	2938	1.11902	1.5363	0.700405	18.0639	17.5021	18.8752
ENSG00000148120	4223.5	4319.16	3118.18	542.679	433.935	464.726	3886.95	480.447	-3.0162	8.57941e-46	7.84818e-44	C9orf3	10742	protein_coding	chromosome 9 open reading frame 3 [Source:HGNC Symbol;Acc:HGNC:1361]	-	4934	2966	2961	593	482	553	16.7211	17.0998	12.345	2.14849	1.71797	1.83988
ENSG00000149573	3.424	4.36867	0	772.379	839.961	802.556	2.59756	804.966	8.33141	1.04304e-45	9.50485e-44	MPZL2	4753	protein_coding	myelin protein zero like 2 [Source:HGNC Symbol;Acc:HGNC:3496]	-	4	3	0	844	933	955	0.0306367	0.0390893	0	6.91097	7.51567	7.18098
ENSG00000115295	1840.4	1695.05	1933.46	122.629	53.1165	60.5069	1822.97	78.7508	-4.53469	1.14771e-45	1.04188e-43	CLIP4	7775	protein_coding	CAP-Gly domain containing linker protein family member 4 [Source:HGNC Symbol;Acc:HGNC:26108]	-	2150	1164	1836	134	59	72	10.0667	9.27166	10.5758	0.670763	0.29054	0.330964
ENSG00000163644	59.92	45.143	40.0172	557.321	675.21	612.632	48.36	615.054	3.65598	1.1813e-45	1.06829e-43	PPM1K	11371	protein_coding	protein phosphatase, Mg2+/Mn2+ dependent 1K [Source:HGNC Symbol;Acc:HGNC:25415]	-	70	31	38	609	750	729	0.224104	0.168837	0.149666	2.08441	2.52532	2.29128
ENSG00000189223	53.072	58.249	31.5925	635.108	715.722	678.181	47.6378	676.337	3.83663	2.1525e-45	1.93921e-43	PAX8-AS1	17274	processed_transcript	PAX8 antisense RNA 1 [Source:HGNC Symbol;Acc:HGNC:49271]	-	62	40	30	694	795	807	0.130662	0.143408	0.0777799	1.56362	1.76209	1.66966
ENSG00000162909	12424.8	12992.4	14963.3	2735.36	2315.52	2298.42	13460.2	2449.77	-2.45803	2.22063e-45	1.99303e-43	CAPN2	8792	protein_coding	calpain 2 [Source:HGNC Symbol;Acc:HGNC:1479]	-	14515	8922	14209	2989	2572	2735	60.1007	62.8462	72.3794	13.2313	11.2005	11.1178
ENSG00000064547	41.944	34.9494	28.4333	443.844	530.265	519.35	35.1089	497.82	3.81671	2.25613e-45	2.01729e-43	LPAR2	2980	protein_coding	lysophosphatidic acid receptor 2 [Source:HGNC Symbol;Acc:HGNC:3168]	-	49	24	27	485	589	618	0.598591	0.498769	0.405776	6.33417	7.56751	7.41175
ENSG00000141524	343.256	352.406	405.437	1966.64	1857.28	1950.51	367.033	1924.81	2.3906	3.19403e-45	2.8452e-43	TMC6	8669	protein_coding	transmembrane channel like 6 [Source:HGNC Symbol;Acc:HGNC:18021]	-	401	242	385	2149	2063	2321	1.68394	1.72883	1.98898	9.64788	9.11138	9.56874
ENSG00000177119	2829.08	2612.47	4385.04	147.338	56.7176	88.2392	3275.53	97.4315	-5.07196	3.98905e-45	3.54013e-43	ANO6	8235	protein_coding	anoctamin 6 [Source:HGNC Symbol;Acc:HGNC:25240]	-	3305	1794	4164	161	63	105	14.6103	13.4916	22.6457	0.760899	0.292908	0.455695
ENSG00000177706	1307.97	1348.46	1280.55	85.1081	32.4101	59.6665	1312.33	59.0616	-4.4743	4.42271e-45	3.9104e-43	FAM20C	4629	protein_coding	FAM20C, golgi associated secretory pathway kinase [Source:HGNC Symbol;Acc:HGNC:22140]	-	1528	926	1216	93	36	71	12.0167	12.3888	11.7648	0.781916	0.297762	0.548175
ENSG00000147872	1251.47	1282.93	1032.02	77.787	32.4101	60.5069	1188.81	56.9013	-4.38495	4.81524e-45	4.24169e-43	PLIN2	5086	protein_coding	perilipin 2 [Source:HGNC Symbol;Acc:HGNC:248]	-	1462	881	980	85	36	72	10.4646	10.7276	8.62957	0.65044	0.271007	0.505946
ENSG00000057294	341.544	396.093	565.506	4257.24	4155.69	4095.98	434.381	4169.64	3.2631	5.85993e-45	5.1429e-43	PKP2	7043	protein_coding	plakophilin 2 [Source:HGNC Symbol;Acc:HGNC:9024]	-	399	272	537	4652	4616	4874	2.06236	2.39175	3.41473	25.7067	25.0935	24.733
ENSG00000155380	1652.94	1495.54	2072.47	18818.1	13702.3	13834.2	1740.32	15451.5	3.14997	5.90414e-45	5.16265e-43	SLC16A1	5312	protein_coding	solute carrier family 16 member 1 [Source:HGNC Symbol;Acc:HGNC:10922]	-	1931	1027	1968	20563	15220	16462	13.2335	11.9734	16.5923	150.658	109.701	110.757
ENSG00000014914	410.024	412.112	410.703	42.0965	31.5098	36.9764	410.946	36.8609	-3.47918	7.78459e-45	6.782e-43	MTMR11	4562	protein_coding	myotubularin related protein 11 [Source:HGNC Symbol;Acc:HGNC:24307]	-	479	283	390	46	35	44	3.82235	3.84181	3.82868	0.392434	0.293742	0.344704
ENSG00000142408	369.792	320.369	443.348	19.218	11.7036	15.1267	377.837	15.3494	-4.62426	7.86776e-45	6.82945e-43	CACNG8	8747	protein_coding	calcium voltage-gated channel auxiliary subunit gamma 8 [Source:HGNC Symbol;Acc:HGNC:13628]	-	432	220	421	21	13	18	1.79794	1.55764	2.15557	0.0934383	0.0569034	0.0735465
ENSG00000253293	101.864	128.148	78.9813	963.644	1193.77	1129.46	102.998	1095.63	3.42052	8.29193e-45	7.17147e-43	HOXA10	3707	protein_coding	homeobox A10 [Source:HGNC Symbol;Acc:HGNC:5100]	Homeobox	119	88	75	1053	1326	1344	1.16862	1.47016	0.906104	11.0553	13.6954	12.9576
ENSG00000166402	895.376	911.597	1310.04	64.0599	29.7092	37.8168	1039	43.862	-4.56816	1.44015e-44	1.24104e-42	TUB	6722	protein_coding	tubby bipartite transcription factor [Source:HGNC Symbol;Acc:HGNC:12406]	Tub	1046	626	1244	70	33	45	5.66478	5.76741	8.28822	0.405288	0.187962	0.239256
ENSG00000065325	804.64	811.117	943.563	32.9451	16.205	47.0609	853.107	32.0703	-4.72912	1.61137e-44	1.38357e-42	GLP2R	6052	protein_coding	glucagon like peptide 2 receptor [Source:HGNC Symbol;Acc:HGNC:4325]	-	940	557	896	36	18	56	5.6543	5.69982	6.63053	0.231509	0.113875	0.330703
ENSG00000122786	5225.02	5222.02	5895.16	426.456	187.258	252.112	5447.4	288.609	-4.23876	1.76224e-44	1.50767e-42	CALD1	9843	protein_coding	caldesmon 1 [Source:HGNC Symbol;Acc:HGNC:1441]	-	6104	3586	5598	466	208	300	22.5755	22.5625	25.4709	1.84257	0.809077	1.08929
ENSG00000143554	43.656	53.8803	38.9641	513.394	462.744	524.393	45.5001	500.177	3.47304	1.8403e-44	1.5688e-42	SLC27A3	5470	protein_coding	solute carrier family 27 member 3 [Source:HGNC Symbol;Acc:HGNC:10997]	-	51	37	37	561	514	624	0.339417	0.418909	0.302938	3.99154	3.59774	4.07705
ENSG00000111859	2633.91	2589.17	2818.05	405.408	261.981	332.788	2680.38	333.392	-3.00734	1.88468e-44	1.6009e-42	NEDD9	10359	protein_coding	neural precursor cell expressed, developmentally down-regulated 9 [Source:HGNC Symbol;Acc:HGNC:7733]	-	3077	1778	2676	443	291	396	10.8133	10.6296	11.5693	1.66437	1.07555	1.36624
ENSG00000186297	1492.86	1527.58	2026.13	129.95	67.521	115.971	1682.19	104.481	-4.00889	2.27277e-44	1.92369e-42	GABRA5	4154	protein_coding	gamma-aminobutyric acid type A receptor alpha5 subunit [Source:HGNC Symbol;Acc:HGNC:4079]	-	1744	1049	1924	142	75	138	15.2838	15.6392	20.7433	1.33041	0.691271	1.1873
ENSG00000132357	384.344	390.268	451.773	18.3028	10.8034	5.88261	408.795	11.6629	-5.14343	2.30747e-44	1.94613e-42	CARD6	4399	protein_coding	caspase recruitment domain family member 6 [Source:HGNC Symbol;Acc:HGNC:16394]	-	449	268	429	20	12	7	3.71572	3.77299	4.3676	0.176946	0.104443	0.0568712
ENSG00000119946	1355.05	1330.99	2103.01	51.2479	13.5042	27.7323	1596.35	30.8281	-5.69633	2.34143e-44	1.9678e-42	CNNM1	6413	protein_coding	cyclin and CBS domain divalent metal cation transport mediator 1 [Source:HGNC Symbol;Acc:HGNC:102]	-	1583	914	1997	56	15	33	8.98607	8.82652	13.9462	0.339853	0.0895538	0.183908
ENSG00000105290	1444.07	1354.29	1175.24	164.725	112.535	160.511	1324.53	145.924	-3.18195	3.01888e-44	2.51956e-42	APLP1	3656	protein_coding	amyloid beta precursor like protein 1 [Source:HGNC Symbol;Acc:HGNC:597]	-	1687	930	1116	180	125	191	16.7981	15.7537	13.6709	1.91616	1.30905	1.86713
ENSG00000142700	11.128	23.2996	7.37158	526.206	421.331	503.383	13.9331	483.64	5.19116	3.01915e-44	2.51956e-42	DMRTA2	3225	protein_coding	DMRT like family A2 [Source:HGNC Symbol;Acc:HGNC:13908]	DM	13	16	7	575	468	599	0.146745	0.307252	0.0972092	6.93909	5.5561	6.63813
ENSG00000176153	15644.3	15574.3	6423.81	469.468	306.995	454.642	12547.5	410.368	-4.93426	3.52109e-44	2.92817e-42	GPX2	1499	protein_coding	glutathione peroxidase 2 [Source:HGNC Symbol;Acc:HGNC:4554]	-	18276	10695	6100	513	341	541	443.843	441.859	182.25	13.3193	8.70977	12.8986
ENSG00000153956	1273.73	1116.92	1900.82	35.6905	7.20224	16.8075	1430.49	19.9001	-6.1709	4.00259e-44	3.31699e-42	CACNA2D1	9010	protein_coding	calcium voltage-gated channel auxiliary subunit alpha2delta 1 [Source:HGNC Symbol;Acc:HGNC:1399]	-	1488	767	1805	39	8	20	6.01213	5.272	8.97205	0.168463	0.0339953	0.079333
ENSG00000227372	357.808	375.706	360.155	24.7088	12.6039	15.9671	364.556	17.7599	-4.36241	4.05995e-44	3.35285e-42	TP73-AS1	9701	transcribed_unitary_pseudogene	TP73 antisense RNA 1 [Source:HGNC Symbol;Acc:HGNC:29052]	-	418	258	342	27	14	19	1.56859	1.64705	1.57888	0.108321	0.0552542	0.069998
ENSG00000184254	464.808	522.785	503.374	61.3145	61.219	60.5069	496.989	61.0135	-3.02496	4.69641e-44	3.86503e-42	ALDH1A3	5772	protein_coding	aldehyde dehydrogenase 1 family member A3 [Source:HGNC Symbol;Acc:HGNC:409]	-	543	359	478	67	68	72	3.42471	3.85188	3.70886	0.451765	0.451062	0.445815
ENSG00000176920	27.392	30.5807	31.5925	401.747	575.279	587.421	29.8551	521.482	4.13218	7.01671e-44	5.75467e-42	FUT2	3380	protein_coding	fucosyltransferase 2 [Source:HGNC Symbol;Acc:HGNC:4013]	-	32	21	30	439	639	699	0.344654	0.384775	0.397506	5.0549	7.23832	7.3911
ENSG00000106537	1199.26	1264	1145.75	4812.73	4861.51	4825.42	1203	4833.22	2.00688	7.69324e-44	6.28783e-42	TSPAN13	2224	protein_coding	tetraspanin 13 [Source:HGNC Symbol;Acc:HGNC:21643]	-	1401	868	1088	5259	5400	5742	22.9326	24.1707	21.9095	92.0307	92.9636	92.2735
ENSG00000069482	71.048	99.0233	73.7158	787.937	1029.02	1180.72	81.2624	999.227	3.63201	1.29284e-43	1.05304e-41	GAL	1300	protein_coding	galanin and GMAP prepropeptide [Source:HGNC Symbol;Acc:HGNC:4114]	-	83	68	70	861	1143	1405	2.32426	3.23944	2.41154	25.7765	33.6633	38.6261
ENSG00000169083	687.368	653.845	1543.82	18.3028	13.5042	21.0093	961.678	17.6054	-5.76979	1.39281e-43	1.1306e-41	AR	12775	protein_coding	androgen receptor [Source:HGNC Symbol;Acc:HGNC:644]	ESR-like	803	449	1466	20	15	25	2.28826	2.17666	5.1394	0.0609303	0.0449556	0.0699403
ENSG00000163931	57453.9	62890	52307.7	13014.2	11818.9	12961.9	57550.5	12598.3	-2.19158	1.46975e-43	1.189e-41	TKT	9507	protein_coding	transketolase [Source:HGNC Symbol;Acc:HGNC:11834]	-	67119	43187	49671	14221	13128	15424	257.011	281.329	233.991	58.2172	52.87	57.9832
ENSG00000185989	332.128	317.457	347.518	25.624	18.0056	21.0093	332.368	21.5463	-3.94913	1.77787e-43	1.43339e-41	RASA3	4763	protein_coding	RAS p21 protein activator 3 [Source:HGNC Symbol;Acc:HGNC:20331]	-	388	218	330	28	20	25	2.96552	2.83453	3.10293	0.228793	0.160769	0.187589
ENSG00000127955	2309.49	2083.86	2235.7	448.419	504.157	460.524	2209.68	471.033	-2.23035	2.431e-43	1.95334e-41	GNAI1	24206	protein_coding	G protein subunit alpha i1 [Source:HGNC Symbol;Acc:HGNC:4384]	-	2698	1431	2123	490	560	548	4.0576	3.66118	3.92795	0.787839	0.885766	0.809107
ENSG00000189266	1099.96	1079.06	1076.25	4156.57	4326.74	4140.52	1085.09	4207.94	1.95515	2.46613e-43	1.9749e-41	PNRC2	2779	protein_coding	proline rich nuclear receptor coactivator 2 [Source:HGNC Symbol;Acc:HGNC:23158]	-	1285	741	1022	4542	4806	4927	16.8331	16.5133	16.4703	63.6097	66.2139	63.364
ENSG00000204389	4973.36	5350.17	4089.12	603.993	387.12	394.135	4804.22	461.75	-3.37934	2.7218e-43	2.17233e-41	HSPA1A	2483	protein_coding	heat shock protein family A (Hsp70) member 1A [Source:HGNC Symbol;Acc:HGNC:5232]	-	5810	3674	3883	660	430	469	85.1823	91.6362	70.0374	10.345	6.63049	6.75063
ENSG00000172403	512.744	496.573	791.919	21.9634	9.90308	22.6901	600.412	18.1855	-5.04289	3.21298e-43	2.55577e-41	SYNPO2	14034	protein_coding	synaptopodin 2 [Source:HGNC Symbol;Acc:HGNC:17732]	-	599	341	752	24	11	27	1.5538	1.5048	2.3998	0.0665571	0.0300099	0.0687592
ENSG00000144278	607.76	710.638	718.203	42.0965	15.3048	28.5727	678.867	28.658	-4.56694	4.35122e-43	3.44964e-41	GALNT13	6520	protein_coding	polypeptide N-acetylgalactosaminyltransferase 13 [Source:HGNC Symbol;Acc:HGNC:23242]	-	710	488	682	46	17	34	3.96425	4.63529	4.68464	0.274584	0.0998287	0.186372
ENSG00000166750	936.464	847.523	1281.6	17.3877	1.80056	3.36149	1021.86	7.51658	-7.10072	4.56243e-43	3.60508e-41	SLFN5	10709	protein_coding	schlafen family member 5 [Source:HGNC Symbol;Acc:HGNC:28286]	-	1094	582	1217	19	2	4	3.71893	3.36573	5.08957	0.0690509	0.00715048	0.0133493
ENSG00000102181	3114.98	3135.25	2997.08	740.349	790.446	763.899	3082.44	764.898	-2.01067	5.59106e-43	4.40324e-41	CD99L2	5762	protein_coding	CD99 molecule like 2 [Source:HGNC Symbol;Acc:HGNC:18237]	-	3639	2153	2846	809	878	909	22.9911	23.1407	22.1208	5.46437	5.83412	5.63818
ENSG00000125266	24.824	23.2996	10.5308	1143.01	632.897	659.693	19.5515	811.867	5.37755	6.77604e-43	5.31886e-41	EFNB2	5019	protein_coding	ephrin B2 [Source:HGNC Symbol;Acc:HGNC:3227]	-	29	16	10	1249	703	785	0.210344	0.197427	0.0892323	9.68523	5.3628	5.58986
ENSG00000179546	644.568	684.426	670.814	50.3328	20.7064	34.4553	666.603	35.1648	-4.24568	7.06405e-43	5.52669e-41	HTR1D	2835	protein_coding	5-hydroxytryptamine receptor 1D [Source:HGNC Symbol;Acc:HGNC:5289]	-	753	470	637	55	23	41	9.66923	10.2671	10.063	0.755047	0.310619	0.516867
ENSG00000204335	4.28	7.28112	16.8493	678.12	473.547	500.862	9.47015	550.843	5.87506	8.06004e-43	6.28525e-41	SP5	2060	protein_coding	Sp5 transcription factor [Source:HGNC Symbol;Acc:HGNC:14529]	zf-C2H2	5	5	16	741	526	596	0.0883594	0.150317	0.34785	13.9996	9.77625	10.3402
ENSG00000166130	2544.89	2490.14	1997.7	423.71	383.519	378.168	2344.24	395.132	-2.56882	8.77315e-43	6.81898e-41	IKBIP	4163	protein_coding	IKBKB interacting protein [Source:HGNC Symbol;Acc:HGNC:26430]	-	2973	1710	1897	463	426	450	25.9979	25.4387	20.408	4.32852	3.91793	3.86327
ENSG00000118407	529.864	546.084	910.917	35.6905	27.0084	29.4131	662.289	30.704	-4.43219	1.02565e-42	7.94592e-41	FILIP1	8906	protein_coding	filamin A interacting protein 1 [Source:HGNC Symbol;Acc:HGNC:21015]	-	619	375	865	39	30	35	2.53022	2.60767	4.34983	0.17043	0.128971	0.140454
ENSG00000164199	23.968	13.106	8.42467	431.947	526.664	539.519	15.1662	499.377	4.99948	1.18309e-42	9.13591e-41	ADGRV1	33822	protein_coding	adhesion G protein-coupled receptor V1 [Source:HGNC Symbol;Acc:HGNC:17416]	-	28	9	8	472	585	642	0.0301376	0.0164797	0.0105933	0.543134	0.662232	0.678397
ENSG00000071794	2700.68	2661.98	3387.77	175.707	64.8201	95.8025	2916.81	112.11	-4.70227	1.24549e-42	9.58668e-41	HLTF	6024	protein_coding	helicase like transcription factor [Source:HGNC Symbol;Acc:HGNC:11099]	-	3155	1828	3217	192	72	114	19.0662	18.793	23.9169	1.24045	0.457616	0.676345
ENSG00000171295	6.848	2.91245	8.42467	349.584	352.009	328.586	6.06171	343.393	5.75472	1.65242e-42	1.26778e-40	ZNF440	6427	protein_coding	zinc finger protein 440 [Source:HGNC Symbol;Acc:HGNC:20874]	zf-C2H2	8	2	8	382	391	391	0.0453139	0.019272	0.0557469	2.31323	2.32928	2.17429
ENSG00000023839	11937.8	10996	15455.1	798.918	313.297	463.045	12796.3	525.087	-4.60721	1.93914e-42	1.48298e-40	ABCC2	7837	protein_coding	ATP binding cassette subfamily C member 2 [Source:HGNC Symbol;Acc:HGNC:53]	-	13946	7551	14676	873	348	551	64.7813	59.6705	83.8681	4.3354	1.70013	2.51276
ENSG00000179820	3795.5	4115.29	3348.81	786.106	704.019	758.857	3753.2	749.661	-2.32358	1.94751e-42	1.4846e-40	MYADM	3675	protein_coding	myeloid associated differentiation marker [Source:HGNC Symbol;Acc:HGNC:7544]	-	4434	2826	3180	859	782	903	43.9226	47.6233	38.7533	9.09705	8.1471	8.7817
ENSG00000114812	21.4	17.4747	6.3185	471.298	437.536	486.576	15.0644	465.137	4.93857	2.10001e-42	1.59574e-40	VIPR1	7384	protein_coding	vasoactive intestinal peptide receptor 1 [Source:HGNC Symbol;Acc:HGNC:12694]	-	25	12	6	515	486	579	0.123253	0.100645	0.0363914	2.71444	2.51999	2.80243
ENSG00000164220	381.776	371.337	329.615	14.6423	4.5014	5.88261	360.91	8.34209	-5.44517	2.75361e-42	2.08573e-40	F2RL2	3429	protein_coding	coagulation factor II thrombin receptor like 2 [Source:HGNC Symbol;Acc:HGNC:3539]	-	446	255	313	16	5	7	4.73497	4.60551	4.08805	0.1816	0.0558286	0.072959
ENSG00000176658	248.24	278.139	334.881	2376.62	3817.19	3915.3	287.087	3369.7	3.5536	3.39188e-42	2.56103e-40	MYO1D	8188	protein_coding	myosin ID [Source:HGNC Symbol;Acc:HGNC:7598]	-	290	191	318	2597	4240	4659	1.28935	1.44464	1.73936	12.3441	19.8263	20.3359
ENSG00000108846	7590.15	6446.71	8322.52	1017.64	629.296	777.345	7453.13	808.093	-3.20544	3.56312e-42	2.68181e-40	ABCC3	9614	protein_coding	ATP binding cassette subfamily C member 3 [Source:HGNC Symbol;Acc:HGNC:54]	-	8867	4427	7903	1112	699	925	33.5755	28.5174	36.8152	4.50158	2.78373	3.43863
ENSG00000176171	2308.63	2296.47	1854.48	217.804	121.538	201.69	2153.19	180.344	-3.57739	6.61868e-42	4.96589e-40	BNIP3	5325	protein_coding	BCL2 interacting protein 3 [Source:HGNC Symbol;Acc:HGNC:1084]	-	2697	1577	1761	238	135	240	18.4379	18.3407	14.8108	1.73949	0.970662	1.61079
ENSG00000110723	17.12	7.28112	38.9641	880.366	1058.73	978.194	21.1217	972.43	5.49411	7.17384e-42	5.36549e-40	EXPH5	10843	protein_coding	exophilin 5 [Source:HGNC Symbol;Acc:HGNC:30578]	-	20	5	37	962	1176	1164	0.0671476	0.0285578	0.152824	3.45295	4.15252	3.83665
ENSG00000105928	1110.23	1247.98	841.414	48.5025	22.507	57.9857	1066.54	42.9984	-4.62987	8.03143e-42	5.98808e-40	GSDME	8843	protein_coding	gasdermin E [Source:HGNC Symbol;Acc:HGNC:2810]	-	1297	857	799	53	25	69	5.33938	6.00186	4.04656	0.23326	0.108242	0.278867
ENSG00000086548	3302.45	3098.85	2392.61	42.0965	114.336	126.056	2931.3	94.1627	-4.95881	1.16176e-41	8.63478e-40	CEACAM6	3052	protein_coding	carcinoembryonic antigen related cell adhesion molecule 6 [Source:HGNC Symbol;Acc:HGNC:1818]	-	3858	2128	2272	46	127	150	46.018	43.1809	33.3398	0.586594	1.59321	1.75653
ENSG00000185686	3775.82	3593.96	2639.03	155.574	55.8173	139.502	3336.27	116.964	-4.8338	1.20356e-41	8.91762e-40	PRAME	3775	protein_coding	preferentially expressed antigen in melanoma [Source:HGNC Symbol;Acc:HGNC:9336]	-	4411	2468	2506	170	62	166	42.5373	40.4886	29.7306	1.75266	0.628823	1.57159
ENSG00000189190	17.976	4.36867	17.9024	391.68	446.539	473.13	13.4157	437.116	4.94955	1.3075e-41	9.65765e-40	ZNF600	6964	protein_coding	zinc finger protein 600 [Source:HGNC Symbol;Acc:HGNC:30951]	zf-C2H2	21	3	17	428	496	563	0.109777	0.0266789	0.109327	2.39194	2.72695	2.88934
ENSG00000013364	5815.66	6273.42	5908.85	1509.98	1431.44	1589.15	5999.31	1510.19	-1.98988	1.60744e-41	1.18363e-39	MVP	6141	protein_coding	major vault protein [Source:HGNC Symbol;Acc:HGNC:7531]	-	6794	4308	5611	1650	1590	1891	40.2751	43.4452	40.9204	10.4571	9.91316	11.0053
ENSG00000147065	12584.1	13221.1	15772	970.05	381.719	554.646	13859.1	635.472	-4.44701	1.70183e-41	1.24927e-39	MSN	5971	protein_coding	moesin [Source:HGNC Symbol;Acc:HGNC:7373]	-	14701	9079	14977	1060	424	660	89.6293	94.1663	112.335	6.90913	2.71877	3.95044
ENSG00000124664	791.8	710.638	508.639	31.1148	15.3048	35.2957	670.359	27.2384	-4.61855	1.91334e-41	1.40021e-39	SPDEF	1914	protein_coding	SAM pointed domain containing ETS transcription factor [Source:HGNC Symbol;Acc:HGNC:17257]	ETS	925	488	483	34	17	42	17.5934	15.79	11.3017	0.691356	0.340064	0.784252
ENSG00000117461	141.24	131.06	126.37	1085.36	894.878	848.777	132.89	943.004	2.825	3.17712e-41	2.31793e-39	PIK3R3	7410	protein_coding	phosphoinositide-3-kinase regulatory subunit 3 [Source:HGNC Symbol;Acc:HGNC:8981]	-	165	90	120	1186	994	1010	0.810617	0.752193	0.725274	6.22918	5.13596	4.87138
ENSG00000168350	12.84	32.0369	17.9024	589.351	495.154	444.557	20.9265	509.687	4.66541	3.53049e-41	2.56787e-39	DEGS2	4466	protein_coding	delta 4-desaturase, sphingolipid 2 [Source:HGNC Symbol;Acc:HGNC:20113]	-	15	22	17	644	550	529	0.122271	0.305076	0.170478	5.61218	4.71518	4.23336
ENSG00000104870	492.2	431.043	326.456	27.4542	19.8062	22.6901	416.566	23.3168	-4.16061	3.85386e-41	2.79452e-39	FCGRT	4173	protein_coding	Fc fragment of IgG receptor and transporter [Source:HGNC Symbol;Acc:HGNC:3621]	-	575	296	310	30	22	27	5.01614	4.39287	3.327	0.279793	0.20185	0.23124
ENSG00000151892	451.968	378.618	636.062	21.9634	10.8034	10.9248	488.883	14.5639	-5.07567	6.03884e-41	4.36559e-39	GFRA1	9678	protein_coding	GDNF family receptor alpha 1 [Source:HGNC Symbol;Acc:HGNC:4243]	-	528	260	604	24	12	13	1.98609	1.66377	2.79506	0.096514	0.0474733	0.0480072
ENSG00000170477	1038.33	1031.01	746.636	3.66057	0	0.840373	938.657	1.50031	-9.31312	7.00818e-41	5.05099e-39	KRT4	3312	protein_coding	keratin 4 [Source:HGNC Symbol;Acc:HGNC:6441]	-	1213	708	709	4	0	1	13.3328	13.2388	9.58727	0.0470039	0	0.0107909
ENSG00000101213	76.184	72.8112	101.096	841.015	1245.99	1438.72	83.3638	1175.24	3.81482	7.48456e-41	5.37803e-39	PTK6	2947	protein_coding	protein tyrosine kinase 6 [Source:HGNC Symbol;Acc:HGNC:9617]	-	89	50	96	919	1384	1712	1.09941	1.05074	1.45892	12.1367	17.9808	20.7621
ENSG00000116062	5474.98	5516.18	8400.45	804.409	659.905	694.988	6463.87	719.768	-3.16691	7.60411e-41	5.44748e-39	MSH6	10993	protein_coding	mutS homolog 6 [Source:HGNC Symbol;Acc:HGNC:7329]	-	6396	3788	7977	879	733	827	21.1808	21.3402	32.4984	3.11198	2.55295	2.68867
ENSG00000004799	1628.97	1523.21	1822.89	175.707	90.9283	144.544	1658.36	137.06	-3.5971	8.8856e-41	6.3464e-39	PDK4	4519	protein_coding	pyruvate dehydrogenase kinase 4 [Source:HGNC Symbol;Acc:HGNC:8812]	-	1903	1046	1731	192	101	172	15.3302	14.3349	17.1551	1.65357	0.855722	1.3603
ENSG00000188761	35.952	48.0554	29.4863	695.507	479.849	545.402	37.8313	573.586	3.94076	9.75083e-41	6.94352e-39	BCL2L15	7709	protein_coding	BCL2 like 15 [Source:HGNC Symbol;Acc:HGNC:33624]	-	42	33	28	760	533	649	0.198336	0.265107	0.162667	3.8369	2.64718	3.00881
ENSG00000204604	48.792	30.5807	44.2295	452.08	559.974	509.266	41.2007	507.107	3.59793	1.02319e-40	7.25915e-39	ZNF468	11355	protein_coding	zinc finger protein 468 [Source:HGNC Symbol;Acc:HGNC:33105]	zf-C2H2	57	21	42	494	622	606	0.182742	0.114535	0.165654	1.69318	2.09728	1.90737
ENSG00000101276	41.088	43.6867	36.8579	411.814	580.68	515.989	40.5442	502.828	3.63712	1.02551e-40	7.25915e-39	SLC52A3	3776	protein_coding	solute carrier family 52 member 3 [Source:HGNC Symbol;Acc:HGNC:16187]	-	48	30	35	450	645	614	0.462764	0.492033	0.415122	4.63815	6.54006	5.81145
ENSG00000224078	1674.34	1533.4	2041.93	154.659	72.9227	116.812	1749.89	114.798	-3.93055	1.18693e-40	8.37683e-39	SNHG14	43324	processed_transcript	small nucleolar RNA host gene 14 [Source:HGNC Symbol;Acc:HGNC:37462]	-	1956	1053	1939	169	81	139	1.64358	1.50524	2.00442	0.151818	0.0715831	0.114666
ENSG00000235750	43.656	20.3871	28.4333	507.903	490.653	540.36	30.8255	512.972	4.0175	1.20117e-40	8.45228e-39	KIAA0040	4783	protein_coding	KIAA0040 [Source:HGNC Symbol;Acc:HGNC:28950]	-	51	14	27	555	545	643	0.388168	0.181273	0.252815	4.51603	4.36265	4.80462
ENSG00000159217	4612.13	4511.38	7169.39	251.664	82.8257	137.821	5430.97	157.437	-5.10886	1.91167e-40	1.34121e-38	IGF2BP1	9109	protein_coding	insulin like growth factor 2 mRNA binding protein 1 [Source:HGNC Symbol;Acc:HGNC:28866]	-	5388	3098	6808	275	92	164	21.5331	21.0628	33.4725	1.17497	0.386697	0.64346
ENSG00000168453	1440.65	1379.04	2006.12	116.223	51.3159	87.3988	1608.61	84.9792	-4.24299	2.44695e-40	1.71172e-38	HR	8784	protein_coding	HR, lysine demethylase and nuclear receptor corepressor [Source:HGNC Symbol;Acc:HGNC:5172]	-	1683	947	1905	127	57	104	6.97496	6.67671	9.71274	0.562699	0.248449	0.423145
ENSG00000089199	297.888	279.595	256.952	3.66057	4.5014	6.72298	278.145	4.96165	-5.79833	2.48902e-40	1.73604e-38	CHGB	4535	protein_coding	chromogranin B [Source:HGNC Symbol;Acc:HGNC:1930]	-	348	192	244	4	5	8	2.79352	2.62198	2.40964	0.0343279	0.042213	0.0630465
ENSG00000064787	501.616	519.872	627.638	37.5208	57.6179	53.7839	549.709	49.6409	-3.4677	4.41627e-40	3.07125e-38	BCAS1	8186	protein_coding	breast carcinoma amplified sequence 1 [Source:HGNC Symbol;Acc:HGNC:974]	-	586	357	596	41	64	64	2.60601	2.70085	3.26072	0.194929	0.299338	0.279419
ENSG00000167123	852.576	831.504	540.232	53.9933	37.8118	57.1454	741.437	49.6502	-3.89916	5.06234e-40	3.50266e-38	CERCAM	6059	protein_coding	cerebral endothelial cell adhesion molecule [Source:HGNC Symbol;Acc:HGNC:23723]	-	996	571	513	59	42	68	5.98423	5.83633	3.79189	0.378979	0.265401	0.401103
ENSG00000113594	383.488	320.369	627.638	11.8968	11.7036	8.40373	443.832	10.6681	-5.38394	5.06608e-40	3.50266e-38	LIFR	11864	protein_coding	LIF receptor alpha [Source:HGNC Symbol;Acc:HGNC:6597]	-	448	220	596	13	13	10	1.37467	1.14841	2.24985	0.0426458	0.0419533	0.0301243
ENSG00000204262	5529.76	4952.62	6633.37	379.784	141.344	252.112	5705.25	257.746	-4.4685	5.5502e-40	3.82626e-38	COL5A2	7453	protein_coding	collagen type V alpha 2 chain [Source:HGNC Symbol;Acc:HGNC:2210]	-	6460	3401	6299	415	157	300	31.5538	28.2605	37.8512	2.16711	0.806533	1.4386
ENSG00000148798	2211.9	2362	2518.98	84.193	18.0056	52.9435	2364.29	51.714	-5.51523	5.56715e-40	3.82685e-38	INA	3231	protein_coding	internexin neuronal intermediate filament protein alpha [Source:HGNC Symbol;Acc:HGNC:6057]	-	2584	1622	2392	92	20	63	29.1143	31.0899	33.1561	1.10819	0.236999	0.69687
ENSG00000132763	112.136	116.498	100.043	717.471	761.637	658.852	109.559	712.653	2.70375	5.69844e-40	3.90581e-38	MMACHC	5296	protein_coding	methylmalonic aciduria (cobalamin deficiency) cblC type, with homocystinuria [Source:HGNC Symbol;Acc:HGNC:24525]	-	131	80	95	784	846	784	0.900479	0.935506	0.803369	5.76146	6.11612	5.29074
ENSG00000150093	34818.7	32781.1	33048.9	7433.69	5478.2	5983.46	33549.6	6298.45	-2.41325	7.20643e-40	4.92522e-38	ITGB1	6011	protein_coding	integrin subunit beta 1 [Source:HGNC Symbol;Acc:HGNC:6153]	-	40676	22511	31383	8123	6085	7120	246.344	231.928	233.823	52.5938	38.7586	42.3333
ENSG00000076826	214	206.784	184.29	1018.55	1092.04	1155.51	201.691	1088.7	2.43221	1.04309e-39	7.10854e-38	CAMSAP3	4845	protein_coding	calmodulin regulated spectrin associated protein family member 3 [Source:HGNC Symbol;Acc:HGNC:29307]	-	250	142	175	1113	1213	1375	1.87844	1.81509	1.61765	8.94058	9.58564	10.1428
ENSG00000115919	9457.94	9037.33	7333.67	749.501	326.802	496.66	8609.65	524.321	-4.03756	1.07009e-39	7.27171e-38	KYNU	17600	protein_coding	kynureninase [Source:HGNC Symbol;Acc:HGNC:6469]	-	11049	6206	6964	819	363	591	22.8539	21.8375	17.7209	1.81107	0.789674	1.20012
ENSG00000168461	1208.67	1319.34	1512.23	36.6057	8.10252	40.3379	1346.75	28.3487	-5.56751	1.158e-39	7.84666e-38	RAB31	5586	protein_coding	RAB31, member RAS oncogene family [Source:HGNC Symbol;Acc:HGNC:9771]	-	1412	906	1436	40	9	48	9.20204	10.0446	11.5131	0.278691	0.0616873	0.307106
ENSG00000156535	2658.74	2091.14	3255.08	183.028	75.6235	102.526	2668.32	120.392	-4.47108	1.21102e-39	8.18265e-38	CD109	9782	protein_coding	CD109 molecule [Source:HGNC Symbol;Acc:HGNC:21685]	-	3106	1436	3091	200	84	122	11.5591	9.09142	14.1518	0.795732	0.32878	0.445739
ENSG00000170525	11519.2	12156.6	12693.9	1779.03	1035.32	1189.13	12123.2	1334.49	-3.18349	1.56876e-39	1.05698e-37	PFKFB3	6114	protein_coding	6-phosphofructo-2-kinase/fructose-2,6-biphosphatase 3 [Source:HGNC Symbol;Acc:HGNC:8874]	-	13457	8348	12054	1944	1150	1415	80.1259	84.5594	88.2968	12.3747	7.20155	8.27141
ENSG00000242265	6130.67	5800.14	10342.3	478.619	229.571	364.722	7424.38	357.637	-4.37581	1.72111e-39	1.15635e-37	PEG10	6689	protein_coding	paternally expressed 10 [Source:HGNC Symbol;Acc:HGNC:14005]	-	7162	3983	9821	523	255	434	38.9783	36.8769	65.7557	3.04302	1.4596	2.31887
ENSG00000090339	5.136	7.28112	5.26542	296.506	325.901	403.379	5.89418	341.929	5.89668	2.10085e-39	1.40751e-37	ICAM1	3706	protein_coding	intercellular adhesion molecule 1 [Source:HGNC Symbol;Acc:HGNC:5344]	-	6	5	5	324	362	480	0.0589381	0.0835544	0.0604232	3.40255	3.73987	4.62897
ENSG00000102996	624.024	675.688	571.824	2607.24	2791.77	2753.9	623.846	2717.64	2.12439	2.34451e-39	1.56634e-37	MMP15	4419	protein_coding	matrix metallopeptidase 15 [Source:HGNC Symbol;Acc:HGNC:7161]	-	729	464	543	2849	3101	3277	6.00556	6.50278	5.5032	25.0919	26.8678	26.5034
ENSG00000170571	451.968	401.918	516.011	27.4542	9.90308	13.446	456.632	16.9344	-4.75882	2.91249e-39	1.94035e-37	EMB	5257	protein_coding	embigin [Source:HGNC Symbol;Acc:HGNC:30465]	-	528	276	490	30	11	16	3.65634	3.25144	4.17443	0.2221	0.080114	0.108775
ENSG00000197162	13.696	5.8249	7.37158	303.827	302.494	317.661	8.96416	307.994	5.02895	3.35372e-39	2.22807e-37	ZNF785	4952	protein_coding	zinc finger protein 785 [Source:HGNC Symbol;Acc:HGNC:26496]	zf-C2H2	16	4	7	332	336	378	0.117622	0.0500247	0.0633077	2.60929	2.59784	2.7281
ENSG00000123364	436.56	452.886	295.916	11.8968	2.70084	9.2441	395.121	7.94726	-5.63421	3.77615e-39	2.50173e-37	HOXC13	2423	protein_coding	homeobox C13 [Source:HGNC Symbol;Acc:HGNC:5125]	Homeobox	510	311	281	13	3	11	7.66244	7.94899	5.19388	0.208812	0.0474047	0.162251
ENSG00000130768	64.2	66.9863	33.6987	682.695	870.571	842.054	54.9617	798.44	3.86636	4.62157e-39	3.05332e-37	SMPDL3B	2670	protein_coding	sphingomyelin phosphodiesterase acid like 3B [Source:HGNC Symbol;Acc:HGNC:21416]	-	75	46	32	746	967	1002	1.02259	1.06697	0.536757	10.8741	13.8666	13.4124
ENSG00000152137	715.616	704.813	560.24	34.7754	9.90308	24.3708	660.223	23.0164	-4.84282	5.18312e-39	3.41483e-37	HSPB8	2860	protein_coding	heat shock protein family B (small) member 8 [Source:HGNC Symbol;Acc:HGNC:30171]	-	836	484	532	38	11	29	10.6412	10.4806	8.33076	0.517109	0.147259	0.362393
ENSG00000112183	627.448	649.476	724.521	58.569	26.1081	46.2205	667.149	43.6326	-3.93473	5.8503e-39	3.84374e-37	RBM24	3444	protein_coding	RNA binding motif protein 24 [Source:HGNC Symbol;Acc:HGNC:21539]	-	733	446	688	64	29	55	7.74802	8.02004	8.94673	0.723238	0.322395	0.570753
ENSG00000196782	875.688	819.855	1326.89	97.005	73.8229	83.1969	1007.48	84.675	-3.57345	6.70565e-39	4.39359e-37	MAML3	7012	protein_coding	mastermind like transcriptional coactivator 3 [Source:HGNC Symbol;Acc:HGNC:16272]	-	1023	563	1260	106	82	99	5.31109	4.97246	8.04763	0.58834	0.44774	0.504594
ENSG00000240602	390.336	356.775	503.374	24.7088	10.8034	20.169	416.828	18.5604	-4.48987	7.0894e-39	4.63226e-37	AADACP1	2012	transcribed_unprocessed_pseudogene	arylacetamide deacetylase pseudogene 1 [Source:HGNC Symbol;Acc:HGNC:50305]	-	456	245	478	27	12	24	8.25063	7.54124	10.6399	0.522276	0.228353	0.426316
ENSG00000198203	26.536	18.9309	15.7963	328.536	434.835	458.844	20.4211	407.405	4.29782	7.87186e-39	5.12943e-37	SULT1C2	8399	protein_coding	sulfotransferase family 1C member 2 [Source:HGNC Symbol;Acc:HGNC:11456]	-	31	13	15	359	483	546	0.134364	0.0958563	0.079984	1.66353	2.20178	2.32334
ENSG00000275993	2185.37	2382.38	2348.38	332.196	189.059	244.549	2305.38	255.268	-3.1751	8.4848e-39	5.51373e-37	SIK1B	4806	protein_coding	salt inducible kinase 1B (putative) [Source:HGNC Symbol;Acc:HGNC:52389]	-	2553	1636	2230	363	210	291	19.3383	21.0816	20.7807	2.93959	1.67297	2.164
ENSG00000158050	8.56	2.91245	8.42467	281.864	338.505	303.375	6.63237	307.914	5.4539	9.28043e-39	6.00645e-37	DUSP2	1932	protein_coding	dual specificity phosphatase 2 [Source:HGNC Symbol;Acc:HGNC:3068]	-	10	2	8	308	376	361	0.188427	0.0641103	0.185448	6.20452	7.45134	6.67803
ENSG00000060762	70.192	66.9863	53.7073	564.642	590.584	490.778	63.6285	548.668	3.10754	9.29353e-39	6.00645e-37	MPC1	1546	protein_coding	mitochondrial pyruvate carrier 1 [Source:HGNC Symbol;Acc:HGNC:21606]	-	82	46	51	617	656	584	1.93088	1.84269	1.47741	15.5325	16.2461	13.5006
ENSG00000012660	3521.58	3541.54	3713.17	226.04	72.9227	140.342	3592.1	146.435	-4.61687	1.02667e-38	6.61741e-37	ELOVL5	3813	protein_coding	ELOVL fatty acid elongase 5 [Source:HGNC Symbol;Acc:HGNC:21308]	-	4114	2432	3526	247	81	167	39.2778	39.5004	41.4147	2.52113	0.81334	1.5653
ENSG00000114638	371.504	372.794	293.81	9.15141	1.80056	10.9248	346.036	7.29227	-5.5589	1.13048e-38	7.26687e-37	UPK1B	2266	protein_coding	uroplakin 1B [Source:HGNC Symbol;Acc:HGNC:12578]	-	434	256	279	10	2	13	6.97236	6.99656	5.51421	0.171753	0.0337928	0.205037
ENSG00000203950	1477.46	1794.07	890.909	77.787	45.014	78.1547	1387.48	66.9852	-4.37137	1.48958e-38	9.5494e-37	RTL8A	1265	protein_coding	retrotransposon Gag like 8A [Source:HGNC Symbol;Acc:HGNC:24514]	-	1726	1232	846	85	50	93	49.6707	60.3149	29.9515	2.61513	1.51333	2.62749
ENSG00000233608	362.088	391.724	259.059	10.9817	4.5014	4.20186	337.624	6.56165	-5.6957	1.75361e-38	1.12118e-36	TWIST2	1878	protein_coding	twist family bHLH transcription factor 2 [Source:HGNC Symbol;Acc:HGNC:20670]	bHLH	423	269	246	12	5	5	8.19964	8.87077	5.8665	0.248685	0.101936	0.0951531
ENSG00000147676	1.712	0	0	10641.3	7951.27	7528.9	0.570667	8707.15	13.5832	1.83255e-38	1.16851e-36	MAL2	3430	protein_coding	mal, T cell differentiation protein 2 (gene/pseudogene) [Source:HGNC Symbol;Acc:HGNC:13634]	-	2	0	0	11628	8832	8959	0.0212269	0	0	131.94	98.5868	93.3499
ENSG00000157833	402.32	368.425	718.203	15.5574	8.10252	14.2863	496.316	12.6488	-5.29381	1.94292e-38	1.23557e-36	GAREM2	5939	protein_coding	GRB2 associated regulator of MAPK1 subtype 2 [Source:HGNC Symbol;Acc:HGNC:27172]	-	470	253	682	17	9	17	2.88094	2.63823	5.14293	0.111404	0.0580207	0.102302
ENSG00000124126	638.576	648.02	873.006	66.8053	42.3132	68.0702	719.867	59.0629	-3.6067	2.08535e-38	1.32262e-36	PREX1	7393	protein_coding	phosphatidylinositol-3,4,5-trisphosphate dependent Rac exchange factor 1 [Source:HGNC Symbol;Acc:HGNC:32594]	-	746	445	829	73	47	81	3.6734	3.72773	5.02196	0.384297	0.243406	0.391573
ENSG00000198478	239.68	208.24	332.774	1965.72	2587.4	2411.03	260.232	2321.39	3.15456	2.24289e-38	1.41875e-36	SH3BGRL2	4653	protein_coding	SH3 domain binding glutamate rich protein like 2 [Source:HGNC Symbol;Acc:HGNC:15567]	-	280	143	316	2148	2874	2869	2.19066	1.9033	3.04154	17.9666	23.6487	22.0367
ENSG00000105835	11774.3	11517.3	11586	3243.26	2790.87	2771.55	11625.9	2935.23	-1.98586	2.29387e-38	1.44715e-36	NAMPT	9049	protein_coding	nicotinamide phosphoribosyltransferase [Source:HGNC Symbol;Acc:HGNC:30092]	-	13755	7909	11002	3544	3100	3298	55.3363	54.1285	54.4515	15.2426	13.1164	13.0256
ENSG00000067182	11437.9	12206.1	8591.06	1769.88	1627.71	1891.68	10745	1763.09	-2.60738	2.39747e-38	1.50851e-36	TNFRSF1A	4005	protein_coding	TNF receptor superfamily member 1A [Source:HGNC Symbol;Acc:HGNC:11916]	-	13362	8382	8158	1934	1808	2251	121.456	129.613	91.2264	18.794	17.2842	20.0873
ENSG00000069667	45.368	56.7928	67.3973	2323.54	1103.74	1053.83	56.5194	1493.7	4.72737	3.03046e-38	1.90175e-36	RORA	17040	protein_coding	RAR related orphan receptor A [Source:HGNC Symbol;Acc:HGNC:10258]	THR-like	53	39	64	2539	1226	1254	0.113229	0.141742	0.168209	5.79906	2.7547	2.63012
ENSG00000148516	683.088	664.039	1039.39	54.9085	26.1081	42.0186	795.507	41.0117	-4.27856	3.37566e-38	2.11281e-36	ZEB1	8650	protein_coding	zinc finger E-box binding homeobox 1 [Source:HGNC Symbol;Acc:HGNC:11642]	zf-C2H2	798	456	987	60	29	50	3.35843	3.26478	5.11023	0.26996	0.128362	0.206587
ENSG00000158089	1203.54	1412.54	1144.7	112.562	50.4157	59.6665	1253.59	74.2148	-4.0795	3.61333e-38	2.25563e-36	GALNT14	4567	protein_coding	polypeptide N-acetylgalactosaminyltransferase 14 [Source:HGNC Symbol;Acc:HGNC:22946]	-	1406	970	1087	123	56	71	11.2074	13.1536	10.6595	1.04819	0.469473	0.555617
ENSG00000149970	558.968	448.517	921.448	28.3694	18.0056	14.2863	642.978	20.2204	-4.99608	4.64539e-38	2.89231e-36	CNKSR2	31865	protein_coding	connector enhancer of kinase suppressor of Ras 2 [Source:HGNC Symbol;Acc:HGNC:19701]	-	653	308	875	31	20	17	0.746018	0.598607	1.2298	0.0378628	0.0240309	0.019067
ENSG00000233101	176.336	133.973	188.502	1964.81	1430.54	1318.55	166.27	1571.3	3.23502	4.73378e-38	2.93964e-36	HOXB-AS3	1913	antisense	HOXB cluster antisense RNA 3 [Source:HGNC Symbol;Acc:HGNC:40283]	-	206	92	179	2147	1589	1569	3.92015	2.97836	4.19061	43.6799	31.8026	29.3127
ENSG00000115525	2023.58	1909.11	1883.97	446.589	352.91	398.337	1938.89	399.278	-2.28003	5.55287e-38	3.43931e-36	ST3GAL5	16318	protein_coding	ST3 beta-galactoside alpha-2,3-sialyltransferase 5 [Source:HGNC Symbol;Acc:HGNC:10872]	-	2364	1311	1789	488	392	474	5.27389	4.97554	4.91001	1.1639	0.919757	1.03815
ENSG00000196371	118.984	122.323	167.44	1052.41	1568.29	1499.23	136.249	1373.31	3.33249	5.62969e-38	3.47783e-36	FUT4	6059	protein_coding	fucosyltransferase 4 [Source:HGNC Symbol;Acc:HGNC:4015]	-	139	84	159	1150	1742	1784	0.835149	0.858585	1.17526	7.38689	11.0078	10.5231
ENSG00000182836	401.464	346.582	538.126	10.9817	0.90028	5.04224	428.724	5.6414	-6.2556	6.07011e-38	3.74019e-36	PLCXD3	7731	protein_coding	phosphatidylinositol specific phospholipase C X domain containing 3 [Source:HGNC Symbol;Acc:HGNC:31822]	-	469	238	511	12	1	6	2.20845	1.90654	2.96022	0.0604102	0.00495243	0.0277373
ENSG00000104723	1771.06	1732.91	1271.07	110.732	44.1137	89.9199	1591.68	81.5886	-4.28593	6.41622e-38	3.93683e-36	TUSC3	5190	protein_coding	tumor suppressor candidate 3 [Source:HGNC Symbol;Acc:HGNC:30242]	-	2069	1190	1207	121	49	107	14.5125	14.1999	10.4155	0.907366	0.361479	0.736826
ENSG00000229644	620.6	621.808	583.408	109.817	99.0308	109.248	608.605	106.032	-2.52066	6.42234e-38	3.93683e-36	NAMPTP1	2514	processed_pseudogene	nicotinamide phosphoribosyltransferase pseudogene 1 [Source:HGNC Symbol;Acc:HGNC:17633]	-	725	427	554	120	110	130	10.4984	10.5188	9.86924	1.85772	1.67526	1.8481
ENSG00000010404	3483.06	3607.07	4306.06	844.675	755.335	735.326	3798.73	778.446	-2.28699	6.49433e-38	3.97072e-36	IDS	9292	protein_coding	iduronate 2-sulfatase [Source:HGNC Symbol;Acc:HGNC:5389]	-	4069	2477	4089	923	839	875	15.9415	16.509	19.7082	3.86596	3.45706	3.36548
ENSG00000122970	1391	1373.22	1211.05	285.524	240.375	262.196	1325.09	262.698	-2.33464	7.26689e-38	4.43169e-36	IFT81	7005	protein_coding	intraflagellar transport 81 [Source:HGNC Symbol;Acc:HGNC:14313]	-	1625	943	1150	312	267	312	8.44492	8.33697	7.3524	1.73345	1.45934	1.59182
ENSG00000174307	3160.35	3483.29	2583.21	215.058	77.4241	124.375	3075.62	138.952	-4.46868	8.04598e-38	4.89426e-36	PHLDA3	3138	protein_coding	pleckstrin homology like domain family A member 3 [Source:HGNC Symbol;Acc:HGNC:8934]	-	3692	2392	2453	235	86	148	42.8311	47.2077	35.0093	2.9146	1.0493	1.68561
ENSG00000035115	227.696	235.908	203.245	1125.62	1413.44	1412.67	222.283	1317.24	2.56845	8.17614e-38	4.96075e-36	SH3YL1	11165	protein_coding	SH3 and SYLF domain containing 1 [Source:HGNC Symbol;Acc:HGNC:29546]	-	266	162	193	1230	1570	1681	0.867307	0.898589	0.774173	4.28757	5.38387	5.38093
ENSG00000178919	273.064	317.457	243.262	14.6423	8.10252	8.40373	277.928	10.3828	-4.74652	8.22918e-38	4.98022e-36	FOXE1	3462	protein_coding	forkhead box E1 [Source:HGNC Symbol;Acc:HGNC:3806]	Fork	319	218	231	16	9	10	3.35439	3.89973	2.9883	0.179869	0.0995335	0.103234
ENSG00000151632	87724.6	86702.2	49259	5105.57	2634.22	4768.28	74561.9	4169.36	-4.16053	8.46737e-38	5.11137e-36	AKR1C2	6461	protein_coding	aldo-keto reductase family 1 member C2 [Source:HGNC Symbol;Acc:HGNC:385]	-	102482	59539	46776	5579	2926	5674	577.428	570.698	324.237	33.6063	17.3392	31.3861
ENSG00000108511	353.528	326.194	245.368	2037.1	1838.37	1953.87	308.364	1943.11	2.65532	9.49595e-38	5.71777e-36	HOXB6	2604	protein_coding	homeobox B6 [Source:HGNC Symbol;Acc:HGNC:5117]	Homeobox	413	224	233	2226	2042	2325	5.77377	5.32736	4.00732	33.2697	30.024	31.9103
ENSG00000172985	9.416	7.28112	0	378.869	417.73	356.318	5.56571	384.305	6.0884	1.08326e-37	6.5061e-36	SH3RF3	5803	protein_coding	SH3 domain containing ring finger 3 [Source:HGNC Symbol;Acc:HGNC:24699]	-	11	5	0	414	464	424	0.0690065	0.0533608	0	2.77659	3.06139	2.61133
ENSG00000127399	7.704	1.45622	0	416.389	624.794	589.101	3.05341	543.428	7.29578	1.19369e-37	7.15134e-36	LRRC61	2735	protein_coding	leucine rich repeat containing 61 [Source:HGNC Symbol;Acc:HGNC:21704]	-	9	1	0	455	694	701	0.119794	0.0226437	0	6.47468	9.7153	9.16029
ENSG00000154229	4060.01	4132.77	6567.03	596.672	496.954	500.862	4919.93	531.496	-3.21068	1.19933e-37	7.16708e-36	PRKCA	11152	protein_coding	protein kinase C alpha [Source:HGNC Symbol;Acc:HGNC:9393]	-	4743	2838	6236	652	552	596	15.4828	15.7603	25.0434	2.27541	1.89514	1.91004
ENSG00000185432	14.552	2.91245	3.15925	804.409	527.564	475.651	6.87457	602.541	6.34019	1.81608e-37	1.08255e-35	METTL7A	4083	protein_coding	methyltransferase like 7A [Source:HGNC Symbol;Acc:HGNC:24550]	-	17	2	3	879	586	566	0.151572	0.0303358	0.0329065	8.37865	5.49506	4.95434
ENSG00000024422	6514.16	6829.69	8016.07	451.165	145.845	261.356	7119.98	286.122	-4.63741	2.14243e-37	1.27389e-35	EHD2	3923	protein_coding	EH domain containing 2 [Source:HGNC Symbol;Acc:HGNC:3243]	-	7610	4690	7612	493	162	311	70.6182	74.0388	86.9	4.89095	1.58107	2.83329
ENSG00000189410	541.848	649.476	527.595	24.7088	4.5014	12.6056	572.973	13.9386	-5.36449	2.19366e-37	1.3011e-35	SH2D5	4423	protein_coding	SH2 domain containing 5 [Source:HGNC Symbol;Acc:HGNC:28819]	-	633	446	501	27	5	15	5.20999	6.24486	5.07294	0.237581	0.043282	0.121206
ENSG00000164430	484.496	565.015	465.463	29.2845	9.90308	10.9248	504.991	16.7041	-4.92432	2.21754e-37	1.31199e-35	CGAS	4155	protein_coding	cyclic GMP-AMP synthase [Source:HGNC Symbol;Acc:HGNC:21367]	-	566	388	442	32	11	13	4.95902	5.78316	4.7642	0.299739	0.101362	0.11182
ENSG00000141576	347.536	369.881	558.134	13.7271	2.70084	7.56336	425.184	7.99711	-5.73677	3.62107e-37	2.13702e-35	RNF157	7805	protein_coding	ring finger protein 157 [Source:HGNC Symbol;Acc:HGNC:29402]	-	406	254	530	15	3	9	1.89367	2.01542	3.04118	0.0747968	0.0147164	0.0412115
ENSG00000198959	9086.44	9794.57	10489.8	872.13	952.496	1486.62	9790.26	1103.75	-3.14868	3.62998e-37	2.13702e-35	TGM2	8036	protein_coding	transglutaminase 2 [Source:HGNC Symbol;Acc:HGNC:11778]	-	10615	6726	9961	953	1058	1769	48.0873	51.8348	55.514	4.61549	5.0408	7.86749
ENSG00000198934	275.632	276.683	246.422	10.0666	3.60112	10.9248	266.245	8.19751	-5.01508	4.02467e-37	2.36353e-35	MAGEE1	3630	protein_coding	MAGE family member E1 [Source:HGNC Symbol;Acc:HGNC:24934]	-	322	190	234	11	4	13	3.22923	3.24154	2.88701	0.117937	0.0421898	0.127993
ENSG00000150054	2.568	11.6498	24.2209	956.323	802.149	781.547	12.8129	846.673	6.07294	4.20027e-37	2.46057e-35	MPP7	6167	protein_coding	membrane palmitoylated protein 7 [Source:HGNC Symbol;Acc:HGNC:26542]	-	3	8	23	1045	891	930	0.0177091	0.080338	0.167029	6.59488	5.53169	5.38961
ENSG00000257335	230.264	237.365	259.059	13.7271	13.5042	15.1267	242.229	14.1193	-4.09898	4.6287e-37	2.70489e-35	MGAM	10767	protein_coding	maltase-glucoamylase [Source:HGNC Symbol;Acc:HGNC:7043]	-	269	163	246	15	15	18	0.90951	0.937557	1.02324	0.0542202	0.0533397	0.0597484
ENSG00000130477	518.736	413.568	831.936	13.7271	6.30196	20.169	588.08	13.3993	-5.44998	4.87553e-37	2.84215e-35	UNC13A	11188	protein_coding	unc-13 homolog A [Source:HGNC Symbol;Acc:HGNC:23150]	-	606	284	790	15	7	24	1.97183	1.57207	3.16238	0.0521799	0.0239552	0.0766668
ENSG00000152229	5.992	4.36867	0	460.316	355.611	391.614	3.45356	402.513	6.82927	5.0662e-37	2.94607e-35	PSTPIP2	4120	protein_coding	proline-serine-threonine phosphatase interacting protein 2 [Source:HGNC Symbol;Acc:HGNC:9581]	-	7	3	0	503	395	466	0.0618516	0.045095	0	4.75155	3.67074	4.04238
ENSG00000248383	344.112	286.876	430.711	4.57571	0.90028	3.36149	353.9	2.94583	-6.90963	5.09408e-37	2.95506e-35	PCDHAC1	6943	protein_coding	protocadherin alpha subfamily C, 1 [Source:HGNC Symbol;Acc:HGNC:8676]	-	402	197	409	5	1	4	2.1078	1.75721	2.63825	0.0280277	0.00551451	0.0205902
ENSG00000115267	119.84	93.1984	139.007	786.106	884.075	850.457	117.348	840.213	2.83159	6.03142e-37	3.4903e-35	IFIH1	5108	protein_coding	interferon induced with helicase C domain 1 [Source:HGNC Symbol;Acc:HGNC:18873]	-	140	64	132	859	982	1012	0.997763	0.77595	1.15734	6.54496	7.36062	7.08073
ENSG00000167232	8.56	17.4747	36.8579	716.556	775.141	746.251	20.9642	745.983	5.16401	6.18595e-37	3.57104e-35	ZNF91	10397	protein_coding	zinc finger protein 91 [Source:HGNC Symbol;Acc:HGNC:13166]	zf-C2H2	10	12	35	783	861	888	0.035014	0.0714789	0.150765	2.93102	3.17065	3.05248
ENSG00000128342	2006.46	1936.78	1749.17	383.444	429.433	447.078	1897.47	419.985	-2.17544	9.30052e-37	5.35602e-35	LIF	3969	protein_coding	LIF, interleukin 6 family cytokine [Source:HGNC Symbol;Acc:HGNC:6596]	-	2344	1330	1661	419	477	532	21.4994	20.7527	18.7425	4.10863	4.60141	4.79048
ENSG00000186529	815.768	583.946	536.02	31.1148	42.3132	56.305	645.245	43.2443	-3.89722	1.07204e-36	6.1588e-35	CYP4F3	5517	protein_coding	cytochrome P450 family 4 subfamily F member 3 [Source:HGNC Symbol;Acc:HGNC:2646]	-	953	401	509	34	47	67	6.2884	4.50139	4.13194	0.23985	0.326174	0.43403
ENSG00000227051	792.656	729.569	1007.8	24.7088	2.70084	15.9671	843.342	14.4589	-5.867	1.34298e-36	7.69675e-35	C14orf132	7775	protein_coding	chromosome 14 open reading frame 132 [Source:HGNC Symbol;Acc:HGNC:20346]	-	926	501	957	27	3	19	4.33572	3.99064	5.51253	0.135154	0.0147732	0.0873377
ENSG00000196405	513.6	608.702	480.206	78.7022	69.3215	68.9106	534.169	72.3114	-2.8839	1.384e-36	7.91274e-35	EVL	10621	protein_coding	Enah/Vasp-like [Source:HGNC Symbol;Acc:HGNC:20234]	-	600	418	456	86	77	82	2.05653	2.43734	1.92282	0.315136	0.277574	0.275929
ENSG00000129824	3703.91	3698.81	1672.3	34.7754	66.6207	110.929	3025.01	70.7751	-5.41546	1.53938e-36	8.78002e-35	RPS4Y1	2275	protein_coding	ribosomal protein S4 Y-linked 1 [Source:HGNC Symbol;Acc:HGNC:10425]	-	4327	2540	1588	38	74	132	69.2398	69.1444	31.2614	0.65008	1.24539	2.07368
ENSG00000133104	1581.89	1680.48	1718.63	108.902	36.0112	46.2205	1660.33	63.7112	-4.70565	1.57781e-36	8.97766e-35	SPART	6504	protein_coding	spartin [Source:HGNC Symbol;Acc:HGNC:18514]	-	1848	1154	1632	119	40	55	10.3436	10.9883	11.2377	0.712084	0.235469	0.302225
ENSG00000119139	5.136	11.6498	15.7963	347.754	314.198	304.215	10.8607	322.055	4.93255	1.67898e-36	9.5305e-35	TJP2	15465	protein_coding	tight junction protein 2 [Source:HGNC Symbol;Acc:HGNC:11828]	-	6	8	15	380	349	362	0.0141238	0.0320365	0.0434391	0.956309	0.864031	0.836579
ENSG00000212719	846.584	830.048	1104.68	51.2479	14.4045	34.4553	927.106	33.3692	-4.79701	1.72681e-36	9.77871e-35	C17orf51	14794	protein_coding	chromosome 17 open reading frame 51 [Source:HGNC Symbol;Acc:HGNC:27904]	-	989	570	1049	56	16	41	2.43367	2.38613	3.17562	0.147322	0.0414084	0.0990482
ENSG00000173727	446.832	455.798	287.492	23.7937	12.6039	16.8075	396.707	17.735	-4.48472	1.8483e-36	1.04418e-34	AP000769.1	1772	transcribed_unprocessed_pseudogene	Finkel-Biskis-Reilly murine sarcoma virus (FBR-MuSV) ubiquitously expressed (FAU) pseudogene	-	522	313	273	26	14	20	10.724	10.9392	6.89983	0.57105	0.302495	0.40338
ENSG00000160326	721.608	757.237	682.398	119.884	100.831	81.5162	720.414	100.744	-2.83943	1.88989e-36	1.06514e-34	SLC2A6	3540	protein_coding	solute carrier family 2 member 6 [Source:HGNC Symbol;Acc:HGNC:11011]	-	843	520	648	131	112	97	8.66911	9.09714	8.19806	1.44023	1.21135	0.979303
ENSG00000050327	106.144	120.867	190.608	1294.92	1549.38	1666.46	139.206	1503.59	3.43301	2.02122e-36	1.13647e-34	ARHGEF5	5818	protein_coding	Rho guanine nucleotide exchange factor 5 [Source:HGNC Symbol;Acc:HGNC:13209]	-	124	83	181	1415	1721	1983	0.775886	0.883505	1.3933	9.46558	11.3256	12.1814
ENSG00000167315	1325.94	1304.78	986.739	5955.74	6653.97	6822.15	1205.82	6477.29	2.42558	2.20098e-36	1.23462e-34	ACAA2	5072	protein_coding	acetyl-CoA acyltransferase 2 [Source:HGNC Symbol;Acc:HGNC:83]	-	1549	896	937	6508	7391	8118	11.1179	10.9404	8.2737	49.9382	55.7928	57.2029
ENSG00000166922	37.664	30.5807	37.911	519.8	375.417	394.135	35.3852	429.784	3.59055	2.30978e-36	1.29261e-34	SCG5	2196	protein_coding	secretogranin V [Source:HGNC Symbol;Acc:HGNC:10816]	-	44	21	36	568	417	469	0.729408	0.592232	0.734191	10.0665	7.27039	7.63289
ENSG00000113719	6397.74	7336.46	6742.89	1813.81	1703.33	1872.35	6825.7	1796.5	-1.92557	2.63289e-36	1.46997e-34	ERGIC1	14139	protein_coding	endoplasmic reticulum-golgi intermediate compartment 1 [Source:HGNC Symbol;Acc:HGNC:29205]	-	7474	5038	6403	1982	1892	2228	19.2435	22.067	20.2817	5.45569	5.12338	5.63177
ENSG00000182871	2908.69	2774.11	2799.1	342.263	165.651	264.717	2827.3	257.544	-3.45668	2.90272e-36	1.61682e-34	COL18A1	8525	protein_coding	collagen type XVIII alpha 1 chain [Source:HGNC Symbol;Acc:HGNC:2195]	-	3398	1905	2658	374	184	315	14.5104	13.839	13.9637	1.70743	0.826375	1.32058
ENSG00000004468	378.352	313.088	274.855	5.49085	0	5.88261	322.098	3.79115	-6.3982	2.96949e-36	1.64635e-34	CD38	6855	protein_coding	CD38 molecule [Source:HGNC Symbol;Acc:HGNC:1667]	-	442	215	261	6	0	7	2.34728	1.94239	1.70519	0.034065	0	0.0364955
ENSG00000144063	2609.94	1856.69	2862.28	289.185	361.012	297.492	2442.97	315.896	-2.95176	2.96957e-36	1.64635e-34	MALL	3167	protein_coding	mal, T cell differentiation protein like [Source:HGNC Symbol;Acc:HGNC:6818]	-	3049	1275	2718	316	401	354	35.0477	24.9326	38.4362	3.88332	4.84786	3.99488
ENSG00000142303	460.528	400.462	452.826	27.4542	9.0028	23.5304	437.939	19.9958	-4.45251	3.11796e-36	1.7246e-34	ADAMTS10	5703	protein_coding	ADAM metallopeptidase with thrombospondin type 1 motif 10 [Source:HGNC Symbol;Acc:HGNC:13201]	-	538	275	430	30	10	28	3.43423	2.9863	3.37679	0.20473	0.0671352	0.17547
ENSG00000130054	332.984	352.406	477.047	24.7088	10.8034	13.446	387.479	16.3194	-4.57404	3.1579e-36	1.74263e-34	FAM155B	4013	protein_coding	family with sequence similarity 155 member B [Source:HGNC Symbol;Acc:HGNC:30701]	-	389	242	453	27	12	16	3.52883	3.73466	5.05555	0.261854	0.11449	0.142495
ENSG00000146374	2574.85	2475.58	2861.23	275.458	137.743	131.939	2637.22	181.713	-3.86025	3.3394e-36	1.83853e-34	RSPO3	3179	protein_coding	R-spondin 3 [Source:HGNC Symbol;Acc:HGNC:20866]	-	3008	1700	2717	301	153	157	34.4459	33.1179	38.277	3.68503	1.8427	1.76505
ENSG00000178718	1296.84	1371.76	1008.85	211.398	181.857	178.159	1225.82	190.471	-2.68605	4.43158e-36	2.43419e-34	RPP25	3049	protein_coding	ribonuclease P and MRP subunit p25 [Source:HGNC Symbol;Acc:HGNC:30361]	-	1515	942	958	231	202	212	18.0886	19.1337	14.0717	2.94862	2.53658	2.485
ENSG00000137819	2521.78	2549.85	3137.14	544.509	477.148	573.975	2736.25	531.877	-2.36297	4.77656e-36	2.61764e-34	PAQR5	6224	protein_coding	progestin and adipoQ receptor family member 5 [Source:HGNC Symbol;Acc:HGNC:29645]	-	2946	1751	2979	595	530	683	17.2311	17.4229	21.4358	3.72059	3.26032	3.92193
ENSG00000265688	561.536	532.978	562.347	98.8353	84.6263	77.3143	552.287	86.9253	-2.6694	4.93668e-36	2.69917e-34	MAFG-DT	1895	antisense	MAFG divergent transcript [Source:HGNC Symbol;Acc:HGNC:43649]	-	656	366	534	108	94	92	12.6022	11.9613	12.6203	2.21809	1.89921	1.73511
ENSG00000272763	306.448	292.701	307.5	1238.19	1248.69	1346.28	302.217	1277.72	2.07887	5.89513e-36	3.21582e-34	AC103702.2	1596	lincRNA	novel transcript	-	358	201	292	1353	1387	1602	8.16583	7.79952	8.19387	32.9936	33.2734	35.8739
ENSG00000188959	99.296	65.5301	74.7689	646.09	845.363	915.166	79.865	802.206	3.31602	6.38815e-36	3.47679e-34	C9orf152	2947	protein_coding	chromosome 9 open reading frame 152 [Source:HGNC Symbol;Acc:HGNC:31455]	-	116	45	71	706	939	1089	1.43294	0.945665	1.07899	9.32372	12.1994	13.2068
ENSG00000138674	2476.41	2495.97	3545.73	438.353	337.605	390.773	2839.37	388.91	-2.86822	6.65579e-36	3.61419e-34	SEC31A	9145	protein_coding	SEC31 homolog A, COPII coat complex component [Source:HGNC Symbol;Acc:HGNC:17052]	-	2893	1714	3367	479	375	465	11.5164	11.6073	16.4892	2.03853	1.57001	1.81726
ENSG00000134716	2.568	1.45622	0	951.747	1052.43	924.41	1.34141	976.195	9.42326	7.7245e-36	4.18496e-34	CYP2J2	2990	protein_coding	cytochrome P450 family 2 subfamily J member 2 [Source:HGNC Symbol;Acc:HGNC:2634]	-	3	1	0	1040	1169	1100	0.0365258	0.0207126	0	13.5371	14.9692	13.1483
ENSG00000172986	83.888	97.5671	91.6183	573.794	734.628	612.632	91.0244	640.351	2.82002	7.90488e-36	4.27295e-34	GXYLT2	3667	protein_coding	glucoside xylosyltransferase 2 [Source:HGNC Symbol;Acc:HGNC:33383]	-	98	67	87	627	816	729	0.972894	1.13154	1.06255	6.65459	8.51987	7.10502
ENSG00000122862	1775.34	1780.96	1378.49	101.581	30.6095	64.7087	1644.93	65.633	-4.64802	8.95296e-36	4.82851e-34	SRGN	1220	protein_coding	serglycin [Source:HGNC Symbol;Acc:HGNC:9361]	-	2074	1223	1309	111	34	77	61.8869	62.0828	48.0528	3.54101	1.06702	2.25569
ENSG00000170500	1052.88	1052.85	1866.06	78.7022	32.4101	44.5398	1323.93	51.884	-4.67493	9.15016e-36	4.9237e-34	LONRF2	13933	protein_coding	LON peptidase N-terminal domain and ring finger 2 [Source:HGNC Symbol;Acc:HGNC:24788]	-	1230	723	1772	86	36	53	3.21374	3.21365	5.69585	0.240225	0.0989263	0.13595
ENSG00000152953	786.664	792.186	911.97	48.5025	12.6039	25.2112	830.274	28.7725	-4.85325	1.00284e-35	5.38358e-34	STK32B	5324	protein_coding	serine/threonine kinase 32B [Source:HGNC Symbol;Acc:HGNC:14217]	-	919	544	866	53	14	30	6.28388	6.32799	7.28482	0.387438	0.10068	0.201387
ENSG00000105464	557.256	665.495	606.576	56.7388	26.1081	27.7323	609.776	36.8597	-4.05095	1.00501e-35	5.38358e-34	GRIN2D	5093	protein_coding	glutamate ionotropic receptor NMDA type subunit 2D [Source:HGNC Symbol;Acc:HGNC:4588]	-	651	457	576	62	29	33	4.65326	5.55709	5.0651	0.473786	0.218011	0.231573
ENSG00000176463	661.688	614.527	919.342	43.0116	13.5042	26.8919	731.852	27.8026	-4.72006	1.02924e-35	5.50099e-34	SLCO3A1	9435	protein_coding	solute carrier organic anion transporter family member 3A1 [Source:HGNC Symbol;Acc:HGNC:10952]	-	773	422	873	47	15	32	2.98255	2.76997	4.14392	0.193874	0.06087	0.121215
ENSG00000130827	112.136	110.673	135.848	691.847	873.271	804.237	119.552	789.785	2.7223	1.08564e-35	5.78943e-34	PLXNA3	11710	protein_coding	plexin A3 [Source:HGNC Symbol;Acc:HGNC:9101]	-	131	76	129	756	970	957	0.407253	0.40194	0.493369	2.51264	3.17153	2.92081
ENSG00000166900	851.72	926.159	902.493	3133.44	3185.19	3288.38	893.457	3202.34	1.84247	1.12053e-35	5.9621e-34	STX3	6568	protein_coding	syntaxin 3 [Source:HGNC Symbol;Acc:HGNC:11438]	-	995	636	857	3424	3538	3913	5.51493	5.99693	5.84369	20.2892	20.6243	21.2924
ENSG00000248323	691.648	698.988	552.869	53.0782	70.2218	84.8777	647.835	69.3926	-3.22028	1.22119e-35	6.48321e-34	LUCAT1	16538	antisense	lung cancer associated transcript 1 [Source:HGNC Symbol;Acc:HGNC:48498]	-	808	480	525	58	78	101	1.7786	1.79748	1.42172	0.136493	0.180578	0.218266
ENSG00000196975	11105.7	10623.2	8486.8	1964.81	1773.55	2154.72	10071.9	1964.36	-2.35815	1.25475e-35	6.64657e-34	ANXA4	11048	protein_coding	annexin A4 [Source:HGNC Symbol;Acc:HGNC:542]	-	12974	7295	8059	2147	1970	2564	42.7504	40.8928	32.6691	7.56333	6.8271	8.29436
ENSG00000180773	826.04	751.412	968.837	127.205	135.042	151.267	848.763	137.838	-2.62246	1.26456e-35	6.68361e-34	SLC36A4	9685	protein_coding	solute carrier family 36 member 4 [Source:HGNC Symbol;Acc:HGNC:19660]	-	965	516	920	139	150	180	3.62725	3.29955	4.25429	0.558573	0.592987	0.664234
ENSG00000089335	1119.65	1065.96	1387.96	80.5324	32.4101	29.4131	1191.19	47.4519	-4.65301	1.3955e-35	7.35934e-34	ZNF302	5032	protein_coding	zinc finger protein 302 [Source:HGNC Symbol;Acc:HGNC:13848]	zf-C2H2	1308	732	1318	88	36	35	9.46275	9.00897	11.7304	0.680623	0.273915	0.248586
ENSG00000074211	1846.39	1974.64	2787.51	134.526	49.5154	53.7839	2202.85	79.275	-4.79798	1.50398e-35	7.91387e-34	PPP2R2C	9198	protein_coding	protein phosphatase 2 regulatory subunit Bgamma [Source:HGNC Symbol;Acc:HGNC:9306]	-	2157	1356	2647	147	55	64	8.53703	9.13001	12.8884	0.621997	0.228941	0.248677
ENSG00000006534	5600.81	5894.8	5136.94	788.852	423.132	495.82	5544.18	569.268	-3.28398	1.74418e-35	9.1575e-34	ALDH3B1	6626	protein_coding	aldehyde dehydrogenase 3 family member B1 [Source:HGNC Symbol;Acc:HGNC:410]	-	6543	4048	4878	862	470	590	35.9481	37.835	32.9708	5.06315	2.71582	3.18236
ENSG00000135643	24.824	24.7558	17.9024	321.215	274.585	321.022	22.4941	305.607	3.76688	2.12449e-35	1.11297e-33	KCNMB4	4874	protein_coding	potassium calcium-activated channel subfamily M regulatory beta subunit 4 [Source:HGNC Symbol;Acc:HGNC:6289]	-	29	17	17	351	305	382	0.216602	0.216007	0.156208	2.80276	2.3959	2.80108
ENSG00000182704	8916.95	9496.04	7509.54	2049.92	1894.19	2048.83	8640.84	1997.64	-2.11277	2.41122e-35	1.2604e-33	TSKU	4131	protein_coding	tsukushi, small leucine rich proteoglycan [Source:HGNC Symbol;Acc:HGNC:28850]	-	10417	6521	7131	2240	2104	2438	91.7989	97.7606	77.3098	21.1036	19.5004	21.0924
ENSG00000118508	1259.18	1403.8	928.82	97.005	39.6123	58.8261	1197.27	65.1478	-4.20066	2.59509e-35	1.35354e-33	RAB32	1217	protein_coding	RAB32, member RAS oncogene family [Source:HGNC Symbol;Acc:HGNC:9772]	-	1471	964	882	106	44	70	44.002	49.0559	32.4577	3.38984	1.38425	2.05568
ENSG00000106780	3496.76	3315.82	4545.11	640.599	719.324	708.434	3785.9	689.452	-2.45721	2.68828e-35	1.39908e-33	MEGF9	6298	protein_coding	multiple EGF like domains 9 [Source:HGNC Symbol;Acc:HGNC:3234]	-	4085	2277	4316	700	799	843	23.6124	22.3906	30.6915	4.32574	4.85733	4.7838
ENSG00000131094	664.256	812.573	402.278	36.6057	25.2078	19.3286	626.369	27.0474	-4.53601	2.97921e-35	1.54711e-33	C1QL1	1295	protein_coding	complement C1q like 1 [Source:HGNC Symbol;Acc:HGNC:24182]	-	776	558	382	40	28	23	21.8143	26.6851	13.2109	1.20214	0.827832	0.634756
ENSG00000037757	404.032	439.78	499.162	35.6905	13.5042	22.6901	447.658	23.9616	-4.22546	3.31264e-35	1.71651e-33	MRI1	3456	protein_coding	methylthioribose-1-phosphate isomerase 1 [Source:HGNC Symbol;Acc:HGNC:28469]	-	472	302	474	39	15	27	4.97185	5.41175	6.14248	0.439193	0.166177	0.279215
ENSG00000176788	14438.2	15076.3	20439.3	1170.47	406.026	689.106	16651.2	755.199	-4.46272	3.35702e-35	1.73573e-33	BASP1	2217	protein_coding	brain abundant membrane attached signal protein 1 [Source:HGNC Symbol;Acc:HGNC:957]	-	16867	10353	19409	1279	451	820	276.963	289.205	392.082	22.4527	7.7887	13.2189
ENSG00000186462	229.408	243.19	215.882	11.8968	7.20224	5.88261	229.493	8.32723	-4.79244	3.56434e-35	1.83892e-33	NAP1L2	2550	protein_coding	nucleosome assembly protein 1 like 2 [Source:HGNC Symbol;Acc:HGNC:7638]	-	268	167	205	13	8	7	3.826	4.05584	3.60042	0.198412	0.120117	0.0981084
ENSG00000128274	271.352	393.181	298.023	2.74542	0.90028	5.04224	320.852	2.89598	-6.76834	3.7989e-35	1.9557e-33	A4GALT	3407	protein_coding	alpha 1,4-galactosyltransferase (P blood group) [Source:HGNC Symbol;Acc:HGNC:18149]	-	317	270	283	3	1	6	3.38717	4.90791	3.72009	0.03427	0.0112378	0.0629401
ENSG00000113249	1568.19	1499.91	2178.83	103.411	31.5098	67.2298	1748.98	67.3835	-4.6986	3.93671e-35	2.02226e-33	HAVCR1	2151	protein_coding	hepatitis A virus cellular receptor 1 [Source:HGNC Symbol;Acc:HGNC:17866]	-	1832	1030	2069	113	35	80	31.0052	29.6553	43.0784	2.04457	0.622991	1.32922
ENSG00000177469	14673.6	16442.2	21927.3	1941.93	1094.74	1022.73	17681	1353.13	-3.70794	3.97542e-35	2.03774e-33	CAVIN1	3828	protein_coding	caveolae associated protein 1 [Source:HGNC Symbol;Acc:HGNC:9688]	-	17142	11291	20822	2122	1216	1217	163.02	182.669	243.607	21.5744	12.1623	11.3623
ENSG00000087266	238.824	208.24	263.271	1191.51	1116.35	1237.87	236.778	1181.91	2.31597	4.35281e-35	2.22639e-33	SH3BP2	13968	protein_coding	SH3 domain binding protein 2 [Source:HGNC Symbol;Acc:HGNC:10825]	-	279	143	250	1302	1240	1473	0.727143	0.634025	0.801576	3.62778	3.39892	3.76892
ENSG00000090861	10527.1	10726.6	9974.81	2708.82	2732.35	3099.3	10409.5	2846.82	-1.87039	5.26978e-35	2.68963e-33	AARS	4498	protein_coding	alanyl-tRNA synthetase [Source:HGNC Symbol;Acc:HGNC:20]	-	12298	7366	9472	2960	3035	3688	99.5326	101.418	94.3108	25.6116	25.8341	29.3035
ENSG00000106804	2054.4	1740.19	2393.66	204.077	93.6291	107.568	2062.75	135.091	-3.93369	5.95041e-35	3.0305e-33	C5	6533	protein_coding	complement C5 [Source:HGNC Symbol;Acc:HGNC:1331]	-	2400	1195	2273	223	104	128	13.3736	11.3282	15.5821	1.32849	0.609501	0.700238
ENSG00000271601	957.008	943.634	1351.11	67.7205	27.9087	23.5304	1083.92	39.7199	-4.77395	7.7796e-35	3.95363e-33	LIX1L	3975	protein_coding	limb and CNS expressed 1 like [Source:HGNC Symbol;Acc:HGNC:28715]	-	1118	648	1283	74	31	28	10.2389	10.0958	14.4554	0.724535	0.298592	0.25175
ENSG00000136848	844.016	859.173	1073.09	86.9384	38.712	43.6994	925.427	56.45	-4.03733	8.95612e-35	4.54184e-33	DAB2IP	9127	protein_coding	DAB2 interacting protein [Source:HGNC Symbol;Acc:HGNC:17294]	-	986	590	1019	95	43	52	3.93277	4.0034	5.00018	0.405098	0.180382	0.203622
ENSG00000161011	39348.6	41614.5	38990.4	9736.19	10247.9	11698	39984.5	10560.7	-1.9207	1.03261e-34	5.22542e-33	SQSTM1	7654	protein_coding	sequestosome 1 [Source:HGNC Symbol;Acc:HGNC:11280]	-	45968	28577	37025	10639	11383	13920	218.634	231.224	216.644	54.0975	56.9406	64.9979
ENSG00000038210	362.944	336.388	425.446	1666.47	1868.08	1890	374.926	1808.18	2.26823	1.07511e-34	5.42897e-33	PI4K2B	3540	protein_coding	phosphatidylinositol 4-kinase type 2 beta [Source:HGNC Symbol;Acc:HGNC:18215]	-	424	231	404	1821	2075	2249	4.36026	4.04123	5.11113	20.0203	22.4424	22.7057
ENSG00000163297	68.48	83.0048	85.2998	1049.67	659.005	722.721	78.9282	810.464	3.3648	1.18792e-34	5.98588e-33	ANTXR2	9864	protein_coding	ANTXR cell adhesion molecule 2 [Source:HGNC Symbol;Acc:HGNC:21732]	-	80	57	81	1147	732	860	0.295248	0.357871	0.367766	4.52559	2.84127	3.11597
ENSG00000116016	8731.2	9375.18	14357.7	1434.94	1288.3	1468.97	10821.4	1397.4	-2.95306	1.2334e-34	6.20192e-33	EPAS1	7302	protein_coding	endothelial PAS domain protein 1 [Source:HGNC Symbol;Acc:HGNC:3374]	Others	10200	6438	13634	1568	1431	1748	50.8521	54.6027	83.622	8.35735	7.50329	8.55555
ENSG00000139832	37.664	50.9679	12.637	883.111	812.953	841.213	33.7563	845.759	4.66717	1.44391e-34	7.24514e-33	RAB20	1518	protein_coding	RAB20, member RAS oncogene family [Source:HGNC Symbol;Acc:HGNC:18260]	-	44	35	12	965	903	1001	1.05519	1.42791	0.354037	24.7412	22.7756	23.5673
ENSG00000185101	23.112	11.6498	4.21233	444.759	614.891	544.562	12.9914	534.737	5.32075	1.49544e-34	7.48792e-33	ANO9	6207	protein_coding	anoctamin 9 [Source:HGNC Symbol;Acc:HGNC:20679]	-	27	8	4	486	683	648	0.158355	0.0798202	0.0288614	3.04733	4.21301	3.73114
ENSG00000261786	438.272	407.743	289.598	18.3028	9.90308	5.04224	378.538	11.0827	-5.10548	1.62966e-34	8.14284e-33	AC006058.1	5067	lincRNA	novel transcript	-	512	280	275	20	11	6	3.67849	3.42225	2.43064	0.153619	0.0831181	0.0423203
ENSG00000198879	403.176	374.25	487.578	20.1331	4.5014	16.8075	421.668	13.814	-4.93085	1.68588e-34	8.4061e-33	SFMBT2	9953	protein_coding	Scm like with four mbt domains 2 [Source:HGNC Symbol;Acc:HGNC:20256]	-	471	257	463	22	5	20	1.72273	1.59913	2.08337	0.0860267	0.019234	0.0718165
ENSG00000275832	1207.82	1192.65	1663.87	213.228	201.663	221.858	1354.78	212.25	-2.67434	1.76025e-34	8.75855e-33	ARHGAP23	8133	protein_coding	Rho GTPase activating protein 23 [Source:HGNC Symbol;Acc:HGNC:29293]	-	1411	819	1580	233	224	264	6.31577	6.23646	8.70053	1.11499	1.05451	1.16012
ENSG00000134202	196.88	171.835	88.459	1768.97	1972.51	2069	152.391	1936.83	3.66744	1.87355e-34	9.30282e-33	GSTM3	4750	protein_coding	glutathione S-transferase mu 3 [Source:HGNC Symbol;Acc:HGNC:4635]	-	230	118	84	1933	2191	2462	1.76272	1.53848	0.791999	15.8381	17.6605	18.5243
ENSG00000173482	1925.14	1577.09	2141.97	212.313	101.732	130.258	1881.4	148.101	-3.6681	1.99843e-34	9.90221e-33	PTPRM	9900	protein_coding	protein tyrosine phosphatase, receptor type M [Source:HGNC Symbol;Acc:HGNC:9675]	-	2249	1083	2034	232	113	155	8.26998	6.77482	9.20142	0.912047	0.437016	0.559558
ENSG00000163923	732.736	669.863	632.903	56.7388	20.7064	28.5727	678.501	35.3393	-4.26601	2.02089e-34	9.99267e-33	RPL39L	1060	protein_coding	ribosomal protein L39 like [Source:HGNC Symbol;Acc:HGNC:17094]	-	856	460	601	62	23	34	29.398	26.8755	25.3926	2.27641	0.830761	1.14636
ENSG00000011028	1630.68	1435.84	1718.63	173.877	75.6235	119.333	1595.05	122.944	-3.69818	2.98989e-34	1.47534e-32	MRC2	6860	protein_coding	mannose receptor C type 2 [Source:HGNC Symbol;Acc:HGNC:16875]	-	1905	986	1632	190	84	142	10.1093	8.90139	10.6546	1.07794	0.468823	0.739797
ENSG00000135905	2280.38	2332.87	3324.58	114.393	28.809	38.6572	2645.95	60.6196	-5.44972	3.17137e-34	1.56165e-32	DOCK10	11265	protein_coding	dedicator of cytokinesis 10 [Source:HGNC Symbol;Acc:HGNC:23479]	-	2664	1602	3157	125	32	46	8.60901	8.80716	12.5511	0.43186	0.108761	0.14594
ENSG00000166780	806.352	867.91	764.539	67.7205	23.4073	37.8168	812.934	42.9815	-4.24295	3.17844e-34	1.5619e-32	C16orf45	3688	protein_coding	chromosome 16 open reading frame 45 [Source:HGNC Symbol;Acc:HGNC:19213]	-	942	596	726	74	26	45	9.29844	10.0083	8.81627	0.780918	0.269921	0.436084
ENSG00000105255	216.568	237.365	201.139	12.812	10.8034	9.2441	218.357	10.9531	-4.31988	3.30736e-34	1.6219e-32	FSD1	3111	protein_coding	fibronectin type III and SPRY domain containing 1 [Source:HGNC Symbol;Acc:HGNC:13745]	-	253	163	191	14	12	11	2.96054	3.24483	2.74962	0.175143	0.147685	0.126369
ENSG00000099219	3180.04	2964.87	4222.87	626.872	503.256	523.552	3455.93	551.227	-2.64865	3.33439e-34	1.63179e-32	ERMP1	6528	protein_coding	endoplasmic reticulum metallopeptidase 1 [Source:HGNC Symbol;Acc:HGNC:23703]	-	3715	2036	4010	685	559	623	20.7171	19.3153	27.5108	4.0839	3.27858	3.4108
ENSG00000211455	713.048	697.532	688.717	2418.72	2497.38	2384.14	699.765	2433.41	1.79781	3.45715e-34	1.68648e-32	STK38L	6921	protein_coding	serine/threonine kinase 38 like [Source:HGNC Symbol;Acc:HGNC:17848]	-	833	479	654	2643	2774	2837	4.38154	4.28619	4.23202	14.8625	15.3459	14.65
ENSG00000013016	790.944	895.578	1400.6	47.5873	12.6039	29.4131	1029.04	29.8681	-5.10768	3.46033e-34	1.68648e-32	EHD3	4636	protein_coding	EH domain containing 3 [Source:HGNC Symbol;Acc:HGNC:3244]	-	924	615	1330	52	14	35	7.25569	8.21555	12.8484	0.43654	0.115621	0.269819
ENSG00000102302	518.736	535.891	539.179	105.241	93.6291	94.9621	531.269	97.9442	-2.43956	3.85658e-34	1.87576e-32	FGD1	4275	protein_coding	FYVE, RhoGEF and PH domain containing 1 [Source:HGNC Symbol;Acc:HGNC:3663]	-	606	368	512	115	104	113	5.16044	5.3311	5.36381	1.04695	0.931432	0.944693
ENSG00000141040	310.728	305.807	212.723	16.4725	11.7036	14.2863	276.419	14.1542	-4.28758	3.9385e-34	1.9117e-32	ZNF287	3566	protein_coding	zinc finger protein 287 [Source:HGNC Symbol;Acc:HGNC:13502]	zf-C2H2	363	210	202	18	13	17	3.70574	3.64706	2.53693	0.196452	0.139578	0.170379
ENSG00000130433	828.608	914.509	507.586	21.9634	2.70084	8.40373	750.235	11.0227	-6.09425	4.29037e-34	2.07825e-32	CACNG6	1853	protein_coding	calcium voltage-gated channel auxiliary subunit gamma 6 [Source:HGNC Symbol;Acc:HGNC:13625]	-	968	628	482	24	3	10	19.0174	20.9889	11.6496	0.504081	0.0619869	0.192874
ENSG00000146233	11.128	10.1936	13.6901	302.912	243.976	233.624	11.6706	260.17	4.46907	4.55765e-34	2.20323e-32	CYP39A1	3111	protein_coding	cytochrome P450 family 39 subfamily A member 1 [Source:HGNC Symbol;Acc:HGNC:17449]	-	13	7	13	331	271	278	0.152123	0.139349	0.187147	4.14088	3.33521	3.19369
ENSG00000135480	52198	61304.2	41658.9	5110.15	2218.29	3063.16	51720.4	3463.87	-3.90029	4.94699e-34	2.3866e-32	KRT7	4093	protein_coding	keratin 7 [Source:HGNC Symbol;Acc:HGNC:6445]	-	60979	42098	39559	5584	2464	3645	542.361	636.978	432.855	53.0968	23.049	31.8276
ENSG00000171564	1373.02	1172.26	1088.89	10.0666	20.7064	52.1031	1211.39	27.6254	-5.44787	5.07612e-34	2.44394e-32	FGB	2708	protein_coding	fibrinogen beta chain [Source:HGNC Symbol;Acc:HGNC:3662]	-	1604	805	1034	11	23	62	21.5628	18.4099	17.1006	0.158092	0.325187	0.81826
ENSG00000085563	0.856	0	0	8096.26	9690.61	10443.3	0.285333	9410.06	14.55	5.26038e-34	2.52753e-32	ABCB1	5806	protein_coding	ATP binding cassette subfamily B member 1 [Source:HGNC Symbol;Acc:HGNC:40]	-	1	0	0	8847	10764	12427	0.00627008	0	0	59.3039	70.9824	76.4958
ENSG00000182963	1362.75	1342.64	1772.34	69.5507	16.205	25.2112	1492.58	36.989	-5.33741	5.92925e-34	2.84317e-32	GJC1	8660	protein_coding	gap junction protein gamma 1 [Source:HGNC Symbol;Acc:HGNC:4280]	-	1592	922	1683	76	18	30	6.6923	6.59353	8.70373	0.341555	0.0795808	0.123809
ENSG00000120738	31.672	43.6867	36.8579	925.208	4764.28	2007.65	37.4056	2565.71	6.10631	6.18228e-34	2.95347e-32	EGR1	3138	protein_coding	early growth response 1 [Source:HGNC Symbol;Acc:HGNC:3238]	zf-C2H2	37	30	35	1011	5292	2389	0.429239	0.59207	0.499522	12.539	64.5685	27.2089
ENSG00000198108	2.568	13.106	10.5308	321.215	301.594	296.652	8.73495	306.487	5.23519	6.1841e-34	2.95347e-32	CHSY3	3938	protein_coding	chondroitin sulfate synthase 3 [Source:HGNC Symbol;Acc:HGNC:24293]	-	3	9	10	351	335	353	0.0277329	0.141538	0.113727	3.46893	3.25704	3.20367
ENSG00000147408	2862.46	2795.95	3598.39	359.651	171.953	208.412	3085.6	246.672	-3.64541	6.77844e-34	3.23083e-32	CSGALNACT1	6580	protein_coding	chondroitin sulfate N-acetylgalactosaminyltransferase 1 [Source:HGNC Symbol;Acc:HGNC:24290]	-	3344	1920	3417	393	191	248	18.5008	18.0709	23.2572	2.32451	1.11138	1.34702
ENSG00000107186	1294.27	1199.93	2060.88	96.0898	35.1109	47.0609	1518.36	59.4205	-4.67712	7.88462e-34	3.75056e-32	MPDZ	11273	protein_coding	multiple PDZ domain crumbs cell polarity complex component [Source:HGNC Symbol;Acc:HGNC:7208]	-	1512	824	1957	105	39	56	4.88273	4.52681	7.77482	0.362505	0.132458	0.17754
ENSG00000104332	1610.99	1644.08	2495.81	101.581	27.9087	49.582	1916.96	59.6905	-5.00651	8.21838e-34	3.90152e-32	SFRP1	4761	protein_coding	secreted frizzled related protein 1 [Source:HGNC Symbol;Acc:HGNC:10776]	-	1882	1129	2370	111	31	59	14.3904	14.6859	22.2941	0.90738	0.249297	0.442897
ENSG00000162981	2.568	0	0	1980.37	1382.83	1528.64	0.856	1630.61	10.5865	8.59592e-34	4.07262e-32	FAM84A	8384	protein_coding	family with sequence similarity 84 member A [Source:HGNC Symbol;Acc:HGNC:20743]	-	3	0	0	2164	1536	1819	0.0130263	0	0	10.0455	7.01445	7.75407
ENSG00000118785	7823.84	7592.76	3892.2	496.007	264.682	402.539	6436.26	387.743	-4.05305	9.09004e-34	4.29816e-32	SPP1	2321	protein_coding	secreted phosphoprotein 1 [Source:HGNC Symbol;Acc:HGNC:11255]	-	9140	5214	3696	542	294	479	143.358	139.124	71.3175	9.08843	4.84982	7.37579
ENSG00000112541	809.776	827.136	951.988	177.537	147.646	141.183	862.966	155.455	-2.47362	9.57936e-34	4.52055e-32	PDE10A	22022	protein_coding	phosphodiesterase 10A [Source:HGNC Symbol;Acc:HGNC:8772]	-	946	568	904	194	164	168	1.56381	1.59734	1.83845	0.342854	0.285129	0.272647
ENSG00000163071	202.016	227.171	223.254	6.40599	3.60112	3.36149	217.48	4.4562	-5.61691	9.6674e-34	4.55306e-32	SPATA18	4941	protein_coding	spermatogenesis associated 18 [Source:HGNC Symbol;Acc:HGNC:29579]	-	236	156	212	7	4	4	1.73879	1.95531	1.92159	0.0551376	0.0309955	0.028933
ENSG00000113580	3751.85	3593.96	7054.61	285.524	111.635	166.394	4800.14	187.851	-4.67581	9.86049e-34	4.63482e-32	NR3C1	9172	protein_coding	nuclear receptor subfamily 3 group C member 1 [Source:HGNC Symbol;Acc:HGNC:7978]	ESR-like	4383	2468	6699	312	124	198	17.3963	16.6643	32.7103	1.3239	0.517621	0.771524
ENSG00000269190	2111.75	2305.2	1554.35	161.98	64.8201	128.577	1990.44	118.459	-4.07048	1.03576e-33	4.85887e-32	FBXO17	4960	protein_coding	F-box protein 17 [Source:HGNC Symbol;Acc:HGNC:18754]	-	2467	1583	1476	177	72	153	18.1066	19.7653	13.3274	1.38885	0.555782	1.10245
ENSG00000175920	12.84	34.9494	14.7432	593.012	476.248	409.262	20.8442	492.84	4.62464	1.07136e-33	5.01601e-32	DOK7	4031	protein_coding	docking protein 7 [Source:HGNC Symbol;Acc:HGNC:26594]	-	15	24	14	648	529	487	0.135465	0.368726	0.155544	6.25643	5.02455	4.31782
ENSG00000138166	1935.42	2129	1628.07	336.772	243.076	226.901	1897.49	268.916	-2.81915	1.14002e-33	5.32697e-32	DUSP5	2615	protein_coding	dual specificity phosphatase 5 [Source:HGNC Symbol;Acc:HGNC:3071]	-	2261	1462	1546	368	270	270	31.476	34.6243	26.4775	5.47697	3.95317	3.69012
ENSG00000210082	255898	228172	372185	42197.2	33269.8	39267.3	285418	38244.8	-2.89975	1.19331e-33	5.56504e-32	MT-RNR2	1559	Mt_rRNA	mitochondrially encoded 16S RNA [Source:HGNC Symbol;Acc:HGNC:7471]	-	298946	156687	353424	46110	36955	46726	6980.66	6224.32	10152.9	1151.1	907.572	1071.18
ENSG00000182253	2276.96	2287.73	4538.79	242.512	162.951	167.234	3034.49	190.899	-3.99103	1.24577e-33	5.79831e-32	SYNM	7819	protein_coding	synemin [Source:HGNC Symbol;Acc:HGNC:24466]	-	2660	1571	4310	265	181	199	12.3846	12.4431	24.6868	1.31904	0.886301	0.9096
ENSG00000155849	224.272	250.471	351.73	4.57571	1.80056	5.88261	275.491	4.08629	-6.06478	1.26561e-33	5.87913e-32	ELMO1	9570	protein_coding	engulfment and cell motility 1 [Source:HGNC Symbol;Acc:HGNC:16286]	-	262	172	334	5	2	7	0.996643	1.11307	1.56305	0.020334	0.00800151	0.0261417
ENSG00000128602	984.4	1041.2	1656.5	82.3627	30.6095	52.1031	1227.37	55.0251	-4.48029	1.28413e-33	5.95355e-32	SMO	4311	protein_coding	smoothened, frizzled class receptor [Source:HGNC Symbol;Acc:HGNC:11119]	-	1150	715	1573	90	34	62	9.71113	10.2715	16.3414	0.812511	0.301964	0.513999
ENSG00000181350	53.072	48.0554	83.1936	582.945	563.575	575.655	61.4403	574.059	3.21712	1.45884e-33	6.7504e-32	LRRC75A	3695	protein_coding	leucine rich repeat containing 75A [Source:HGNC Symbol;Acc:HGNC:32403]	-	62	33	79	637	626	685	0.61084	0.553101	0.957529	6.70949	6.48655	6.62559
ENSG00000106483	239.68	187.853	209.564	6.40599	8.10252	9.2441	212.366	7.91754	-4.74334	1.58036e-33	7.29852e-32	SFRP4	3606	protein_coding	secreted frizzled related protein 4 [Source:HGNC Symbol;Acc:HGNC:10778]	-	280	129	199	7	9	11	2.82672	2.21548	2.47153	0.0755504	0.0955588	0.109022
ENSG00000081181	17.12	14.5622	8.42467	269.967	345.707	455.482	13.369	357.052	4.73178	1.75894e-33	8.10751e-32	ARG2	2418	protein_coding	arginase 2 [Source:HGNC Symbol;Acc:HGNC:664]	-	20	10	8	295	384	542	0.301109	0.256123	0.148174	4.74821	6.08035	8.01109
ENSG00000007062	1.712	1.45622	0	1271.13	1639.41	1432	1.05607	1447.51	10.4038	1.96113e-33	9.02195e-32	PROM1	7434	protein_coding	prominin 1 [Source:HGNC Symbol;Acc:HGNC:9454]	-	2	1	0	1389	1821	1704	0.00979394	0.00833071	0	7.27184	9.37867	8.1921
ENSG00000115648	7261.45	7288.41	5539.22	1334.28	990.308	1030.3	6696.36	1118.29	-2.58213	2.07177e-33	9.51253e-32	MLPH	7514	protein_coding	melanophilin [Source:HGNC Symbol;Acc:HGNC:29643]	-	8483	5005	5260	1458	1100	1226	41.0987	41.2513	31.3512	7.55181	5.605	5.83133
ENSG00000100292	10664	11705.1	7012.48	1399.25	1024.52	1144.59	9793.89	1189.45	-3.04156	2.21829e-33	1.01657e-31	HMOX1	2405	protein_coding	heme oxygenase 1 [Source:HGNC Symbol;Acc:HGNC:5013]	-	12458	8038	6659	1529	1138	1362	188.575	206.984	124.003	24.7433	18.1168	20.24
ENSG00000234745	25.68	24.7558	17.9024	295.591	428.533	516.829	22.7794	413.651	4.18351	2.616e-33	1.19652e-31	HLA-B	3051	protein_coding	major histocompatibility complex, class I, B [Source:HGNC Symbol;Acc:HGNC:4932]	-	30	17	17	323	476	615	0.357956	0.345073	0.249543	4.12026	5.97336	7.20413
ENSG00000276386	317.576	337.844	642.381	13.7271	4.5014	10.0845	432.6	9.43766	-5.51945	2.89371e-33	1.321e-31	CNTNAP3P2	3861	unprocessed_pseudogene	contactin associated protein-like 3 pseudogene 2 [Source:HGNC Symbol;Acc:HGNC:49589]	-	371	232	610	15	5	12	3.49804	3.72129	7.0757	0.151201	0.049582	0.111078
ENSG00000126778	375.784	320.369	465.463	41.1814	36.9115	40.3379	387.205	39.4769	-3.29563	3.04863e-33	1.38905e-31	SIX1	5444	protein_coding	SIX homeobox 1 [Source:HGNC Symbol;Acc:HGNC:10887]	Homeobox	439	220	442	45	41	48	2.9356	2.5027	3.63616	0.321706	0.28835	0.315117
ENSG00000204525	809.776	738.306	506.533	4254.49	4990.25	5479.23	684.872	4907.99	2.84116	3.87123e-33	1.76048e-31	HLA-C	2507	protein_coding	major histocompatibility complex, class I, C [Source:HGNC Symbol;Acc:HGNC:4933]	-	946	507	481	4649	5543	6520	13.7368	12.5244	8.59271	72.1722	84.6534	92.9484
ENSG00000075340	2438.74	2421.7	5273.84	129.035	49.5154	39.4975	3378.1	72.6826	-5.54012	5.02374e-33	2.28024e-31	ADD2	12673	protein_coding	adducin 2 [Source:HGNC Symbol;Acc:HGNC:244]	-	2849	1663	5008	141	55	47	8.18395	8.12676	17.698	0.433016	0.166164	0.132546
ENSG00000105137	716.472	763.062	701.354	55.8236	18.9059	22.6901	726.962	32.4732	-4.48813	5.1165e-33	2.31792e-31	SYDE1	3965	protein_coding	synapse defective Rho GTPase homolog 1 [Source:HGNC Symbol;Acc:HGNC:25824]	-	837	524	666	61	21	27	7.6848	8.18451	7.52264	0.598758	0.202782	0.243371
ENSG00000164236	768.688	668.407	1522.76	24.7088	3.60112	13.446	986.618	13.9186	-6.14976	5.75613e-33	2.60273e-31	ANKRD33B	9783	protein_coding	ankyrin repeat domain 33B [Source:HGNC Symbol;Acc:HGNC:35240]	-	898	459	1446	27	4	16	3.3416	2.90566	6.61966	0.107413	0.0156546	0.0584516
ENSG00000083720	107	117.954	78.9813	638.769	717.523	732.805	101.312	696.366	2.78659	5.96424e-33	2.69172e-31	OXCT1	4194	protein_coding	3-oxoacid CoA-transferase 1 [Source:HGNC Symbol;Acc:HGNC:8527]	-	125	81	75	698	797	872	1.085	1.19608	0.800888	6.47726	7.27585	7.43082
ENSG00000182326	1141.9	1154.79	757.167	78.7022	30.6095	38.6572	1017.95	49.3229	-4.36914	6.76108e-33	3.04556e-31	C1S	6462	protein_coding	complement C1s [Source:HGNC Symbol;Acc:HGNC:1247]	-	1334	793	719	86	34	46	7.51517	7.59996	4.98312	0.51796	0.201449	0.254413
ENSG00000212747	246.528	263.577	183.237	8.23627	4.5014	8.40373	231.114	7.04713	-5.03074	7.58055e-33	3.40824e-31	RTL8B	2026	protein_coding	retrotransposon Gag like 8B [Source:HGNC Symbol;Acc:HGNC:33156]	-	288	181	174	9	5	10	5.17491	5.53279	3.84635	0.172889	0.0944897	0.176404
ENSG00000151715	12.84	7.28112	6.3185	282.779	785.944	816.002	8.81321	628.242	6.12102	7.90609e-33	3.54789e-31	TMEM45B	3027	protein_coding	transmembrane protein 45B [Source:HGNC Symbol;Acc:HGNC:25194]	-	15	5	6	309	873	971	0.180397	0.102297	0.0887724	3.97293	11.0422	11.4645
ENSG00000101871	5635.9	5315.22	8765.87	891.348	902.981	902.561	6572.33	898.963	-2.87015	8.1925e-33	3.6695e-31	MID1	9295	protein_coding	midline 1 [Source:HGNC Symbol;Acc:HGNC:7095]	-	6584	3650	8324	974	1003	1074	25.7864	24.3191	40.1072	4.07825	4.13148	4.12956
ENSG00000164114	721.608	605.79	898.28	51.2479	16.205	26.0516	741.893	31.1682	-4.57605	9.05832e-33	4.04968e-31	MAP9	8857	protein_coding	microtubule associated protein 9 [Source:HGNC Symbol;Acc:HGNC:26118]	-	843	416	853	56	18	31	3.4649	2.90878	4.31322	0.246074	0.0778108	0.12509
ENSG00000034053	1021.21	991.689	1323.73	84.193	27.9087	41.1783	1112.21	51.0933	-4.44612	9.24212e-33	4.1241e-31	APBA2	6869	protein_coding	amyloid beta precursor protein binding family A member 2 [Source:HGNC Symbol;Acc:HGNC:579]	-	1193	681	1257	92	31	49	6.32262	6.13986	8.1956	0.521265	0.172791	0.254948
ENSG00000072840	572.664	477.642	1043.61	33.8602	14.4045	16.8075	697.971	21.6907	-5.0119	9.84838e-33	4.3864e-31	EVC	7148	protein_coding	EvC ciliary complex subunit 1 [Source:HGNC Symbol;Acc:HGNC:3497]	-	669	328	991	37	16	20	3.40715	2.8418	6.20909	0.201457	0.0857017	0.0999986
ENSG00000095539	506.752	500.941	525.489	85.1081	54.9171	63.8683	511.061	67.9645	-2.91187	1.05881e-32	4.70706e-31	SEMA4G	5253	protein_coding	semaphorin 4G [Source:HGNC Symbol;Acc:HGNC:10735]	-	592	344	499	93	61	76	4.10265	4.05561	4.25434	0.689033	0.444607	0.517076
ENSG00000078401	1952.54	1960.08	1351.11	136.356	47.7148	84.8777	1754.57	89.6495	-4.2912	1.069e-32	4.74348e-31	EDN1	2033	protein_coding	endothelin 1 [Source:HGNC Symbol;Acc:HGNC:3176]	-	2281	1346	1283	149	53	101	40.8449	41.0027	28.2637	2.85242	0.998142	1.77555
ENSG00000141232	4371.59	4100.73	5086.39	1164.97	1120.85	1147.95	4519.57	1144.59	-1.98152	1.16505e-32	5.16007e-31	TOB1	2521	protein_coding	transducer of ERBB2, 1 [Source:HGNC Symbol;Acc:HGNC:11979]	-	5107	2816	4830	1273	1245	1366	73.7468	69.1775	85.8052	19.6526	18.9082	19.3654
ENSG00000166033	760.128	777.624	609.735	69.5507	27.9087	44.5398	715.829	47.3331	-3.91971	1.18984e-32	5.26007e-31	HTRA1	2279	protein_coding	HtrA serine peptidase 1 [Source:HGNC Symbol;Acc:HGNC:9476]	-	888	534	579	76	31	53	14.1847	14.5111	11.3782	1.29788	0.5208	0.831151
ENSG00000197182	87.312	83.0048	169.546	1260.15	1570.99	1420.23	113.288	1417.12	3.64156	1.28147e-32	5.65465e-31	MIRLET7BHG	5728	lincRNA	MIRLET7B host gene [Source:HGNC Symbol;Acc:HGNC:37189]	-	102	57	161	1377	1745	1690	0.648257	0.616278	1.25882	9.35611	11.664	10.5446
ENSG00000188112	74.472	49.5116	53.7073	519.8	855.266	838.692	59.2303	737.919	3.62687	1.39869e-32	6.16046e-31	C6orf132	6852	protein_coding	chromosome 6 open reading frame 132 [Source:HGNC Symbol;Acc:HGNC:21288]	-	87	34	51	568	950	998	0.462224	0.307303	0.333344	3.22623	5.30836	5.20549
ENSG00000116667	160.928	135.429	153.75	737.604	919.186	938.697	150.036	865.162	2.52312	1.61818e-32	7.11231e-31	C1orf21	11013	protein_coding	chromosome 1 open reading frame 21 [Source:HGNC Symbol;Acc:HGNC:15494]	-	188	93	146	806	1021	1117	0.621445	0.522976	0.593726	2.84835	3.54956	3.6249
ENSG00000028137	5.136	4.36867	0	323.045	840.861	881.551	3.16822	681.819	7.74277	1.62078e-32	7.11231e-31	TNFRSF1B	3766	protein_coding	TNF receptor superfamily member 1B [Source:HGNC Symbol;Acc:HGNC:11917]	-	6	3	0	353	934	1049	0.0579991	0.0493339	0	3.64803	9.49556	9.95505
ENSG00000142227	2871.02	3165.83	1462.73	170.216	81.0252	89.9199	2499.86	113.72	-4.45893	1.75762e-32	7.69856e-31	EMP3	1667	protein_coding	epithelial membrane protein 3 [Source:HGNC Symbol;Acc:HGNC:3335]	-	3354	2174	1389	186	90	107	73.2449	80.766	37.3169	4.34252	2.0671	2.29402
ENSG00000114450	728.456	712.094	986.739	79.6173	38.712	38.6572	809.096	52.3288	-3.95333	1.76952e-32	7.73645e-31	GNB4	7035	protein_coding	G protein subunit beta 4 [Source:HGNC Symbol;Acc:HGNC:20731]	-	851	489	937	87	43	46	4.40368	4.30477	5.96506	0.481304	0.234023	0.233691
ENSG00000156299	39.376	29.1245	71.6097	1165.89	795.847	713.477	46.7034	891.738	4.24407	2.01038e-32	8.77335e-31	TIAM1	9216	protein_coding	T cell lymphoma invasion and metastasis 1 [Source:HGNC Symbol;Acc:HGNC:11805]	-	46	20	68	1274	884	849	0.181704	0.134398	0.33045	5.38011	3.67252	3.29241
ENSG00000132031	376.64	336.388	253.793	19.218	6.30196	10.9248	322.274	12.1483	-4.73363	2.02304e-32	8.81244e-31	MATN3	3118	protein_coding	matrilin 3 [Source:HGNC Symbol;Acc:HGNC:6909]	-	440	231	241	21	7	13	5.1372	4.58818	3.46163	0.262125	0.0859559	0.14901
ENSG00000115902	928.76	910.141	1162.6	4167.55	4382.56	4286.74	1000.5	4278.95	2.09608	2.09964e-32	9.1294e-31	SLC1A4	6939	protein_coding	solute carrier family 1 member 4 [Source:HGNC Symbol;Acc:HGNC:10942]	-	1085	625	1104	4554	4868	5101	5.69224	5.57812	7.12543	25.5423	26.8601	26.2728
ENSG00000154277	12380.3	12689.5	5398.11	668.968	361.012	541.2	10156	523.727	-4.27736	2.21808e-32	9.62678e-31	UCHL1	2282	protein_coding	ubiquitin C-terminal hydrolase L1 [Source:HGNC Symbol;Acc:HGNC:12513]	-	14463	8714	5126	731	401	644	230.724	236.487	100.601	12.4671	6.72795	10.086
ENSG00000130818	85.6	87.3735	127.423	705.574	741.831	679.021	100.132	708.809	2.82159	2.43499e-32	1.0549e-30	ZNF426	7545	protein_coding	zinc finger protein 426 [Source:HGNC Symbol;Acc:HGNC:20725]	zf-C2H2	100	60	121	771	824	808	0.482493	0.492489	0.718233	3.97704	4.1814	3.82737
ENSG00000141448	133.536	135.429	215.882	1158.57	1334.21	1340.39	161.616	1277.73	2.98131	2.49195e-32	1.07761e-30	GATA6	3945	protein_coding	GATA binding protein 6 [Source:HGNC Symbol;Acc:HGNC:4174]	zf-GATA	156	93	205	1266	1482	1595	1.43955	1.45996	2.32727	12.4897	14.3832	14.4498
ENSG00000240694	1550.22	1574.18	1966.11	93.3444	21.6067	43.6994	1696.83	52.8835	-5.00535	3.29124e-32	1.42067e-30	PNMA2	5579	protein_coding	PNMA family member 2 [Source:HGNC Symbol;Acc:HGNC:9159]	-	1811	1081	1867	102	24	52	11.8171	11.9998	14.9874	0.711555	0.164706	0.333116
ENSG00000135378	76.184	72.8112	110.574	628.702	690.515	610.951	86.523	643.389	2.89058	3.76027e-32	1.62019e-30	PRRG4	5530	protein_coding	proline rich and Gla domain 4 [Source:HGNC Symbol;Acc:HGNC:30799]	-	89	50	105	687	767	727	0.585889	0.559951	0.850361	4.835	5.31036	4.69848
ENSG00000108828	7597.86	8367.47	7569.56	1865.06	1948.21	2267.33	7844.96	2026.86	-1.95232	4.07036e-32	1.74904e-30	VAT1	3501	protein_coding	vesicle amine transport 1 [Source:HGNC Symbol;Acc:HGNC:16919]	-	8876	5746	7188	2038	2164	2698	92.2944	101.643	91.9507	22.6557	23.6657	27.5422
ENSG00000111885	0	0	0	3876.54	3434.57	3277.45	0	3529.52	14.0971	4.07403e-32	1.74904e-30	MAN1A1	5014	protein_coding	mannosidase alpha class 1A member 1 [Source:HGNC Symbol;Acc:HGNC:6821]	-	0	0	0	4236	3815	3900	0	0	0	32.8803	29.1316	27.799
ENSG00000129493	1758.22	1689.22	2131.44	408.153	334.004	391.614	1859.63	377.924	-2.29906	4.69135e-32	2.01043e-30	HEATR5A	10243	protein_coding	HEAT repeat containing 5A [Source:HGNC Symbol;Acc:HGNC:20276]	-	2054	1160	2024	446	371	466	7.30001	7.01351	8.84958	1.69462	1.38676	1.62595
ENSG00000276850	535	553.365	592.886	58.569	23.4073	36.136	560.417	39.3708	-3.83297	4.85388e-32	2.07634e-30	AC245041.2	2467	lincRNA	novel transcript	-	625	380	563	64	26	43	9.22276	9.53936	10.2206	1.00966	0.403514	0.622942
ENSG00000146904	3.424	1.45622	0	461.231	500.556	541.2	1.62674	500.996	8.1439	5.0062e-32	2.13766e-30	EPHA1	4733	protein_coding	EPH receptor A1 [Source:HGNC Symbol;Acc:HGNC:3385]	-	4	1	0	504	556	644	0.0307662	0.0130848	0	4.14437	4.49772	4.86293
ENSG00000197619	233.688	183.484	228.519	7.32113	2.70084	4.20186	215.23	4.74128	-5.51303	5.10561e-32	2.1762e-30	ZNF615	4898	protein_coding	zinc finger protein 615 [Source:HGNC Symbol;Acc:HGNC:24740]	zf-C2H2	273	126	217	8	3	5	2.02906	1.59315	1.98418	0.0635676	0.0234507	0.0364838
ENSG00000154252	6.848	14.5622	16.8493	492.346	291.691	325.224	12.7532	369.754	4.89366	5.28029e-32	2.24663e-30	GAL3ST2	1370	protein_coding	galactose-3-O-sulfotransferase 2 [Source:HGNC Symbol;Acc:HGNC:24869]	-	8	10	16	538	324	387	0.212579	0.452048	0.523044	15.2836	9.05479	10.0958
ENSG00000129514	829.464	765.974	1087.84	4453.08	5729.38	5420.41	894.425	5200.95	2.53908	5.85551e-32	2.48692e-30	FOXA1	3982	protein_coding	forkhead box A1 [Source:HGNC Symbol;Acc:HGNC:5021]	Fork	969	526	1033	4866	6364	6450	8.85875	8.18068	11.6182	47.5593	61.1903	57.8904
ENSG00000167608	29.104	55.3365	42.1233	432.862	642.8	689.106	42.188	588.256	3.8258	5.86713e-32	2.48741e-30	TMC4	3062	protein_coding	transmembrane channel like 4 [Source:HGNC Symbol;Acc:HGNC:22998]	-	34	38	40	473	714	820	0.404226	0.76857	0.585051	6.01202	8.92785	9.571
ENSG00000139625	783.24	793.643	854.051	188.519	192.66	195.807	810.311	192.329	-2.0748	6.05688e-32	2.56329e-30	MAP3K12	7971	protein_coding	mitogen-activated protein kinase kinase kinase 12 [Source:HGNC Symbol;Acc:HGNC:6851]	-	915	545	811	206	214	233	4.17887	4.23437	4.55667	1.00582	1.02791	1.0447
ENSG00000128683	4.28	1.45622	4.21233	245.258	286.289	263.877	3.31619	265.141	6.22884	7.75689e-32	3.27691e-30	GAD1	8242	protein_coding	glutamate decarboxylase 1 [Source:HGNC Symbol;Acc:HGNC:4092]	-	5	1	4	268	318	314	0.0220845	0.00751402	0.0217353	1.26551	1.47723	1.36159
ENSG00000112531	2973.74	2927.01	4430.32	520.715	389.821	352.116	3443.69	420.884	-3.03287	9.87847e-32	4.16577e-30	QKI	17368	protein_coding	QKI, KH domain containing RNA binding [Source:HGNC Symbol;Acc:HGNC:21100]	-	3474	2010	4207	569	433	419	7.28166	7.16722	10.8483	1.27505	0.954535	0.862209
ENSG00000179163	292.752	298.526	192.714	1902.58	1721.34	1589.99	261.331	1737.97	2.73481	1.09099e-31	4.59259e-30	FUCA1	2047	protein_coding	alpha-L-fucosidase 1 [Source:HGNC Symbol;Acc:HGNC:4006]	-	342	205	183	2079	1912	1892	6.08217	6.20213	4.0038	39.5277	35.7622	33.0333
ENSG00000134909	525.584	490.748	894.068	5796.51	5634.85	5158.21	636.8	5529.86	3.11749	1.11844e-31	4.69981e-30	ARHGAP32	12841	protein_coding	Rho GTPase activating protein 32 [Source:HGNC Symbol;Acc:HGNC:17399]	-	614	337	849	6334	6259	6138	1.74068	1.62531	2.96107	19.1975	18.6621	17.0835
ENSG00000105339	1070	1118.38	1212.1	248.003	270.084	287.408	1133.49	268.498	-2.07727	1.1574e-31	4.85497e-30	DENND3	14670	protein_coding	DENN domain containing 3 [Source:HGNC Symbol;Acc:HGNC:29134]	-	1250	768	1151	271	300	342	3.10192	3.24217	3.51386	0.718958	0.78297	0.833191
ENSG00000259674	191.744	179.116	200.086	5.49085	3.60112	5.88261	190.315	4.99153	-5.24984	1.17652e-31	4.92646e-30	AC092868.1	802	processed_pseudogene	ribosomal protein L7a (RPL7A) pseudogene	-	224	123	190	6	4	7	10.1677	9.49807	10.6101	0.291167	0.190959	0.311941
ENSG00000116141	4.28	1.45622	0	352.329	495.154	527.754	1.91208	458.413	7.76223	1.43329e-31	5.99111e-30	MARK1	5417	protein_coding	microtubule affinity regulating kinase 1 [Source:HGNC Symbol;Acc:HGNC:6896]	-	5	1	0	385	550	628	0.0336017	0.0114326	0	2.76609	3.88739	4.14333
ENSG00000130844	569.24	508.222	530.754	41.1814	16.205	13.446	536.072	23.6108	-4.51129	1.44592e-31	6.03328e-30	ZNF331	8926	protein_coding	zinc finger protein 331 [Source:HGNC Symbol;Acc:HGNC:15489]	zf-C2H2	665	349	504	45	18	16	2.71216	2.42144	2.52879	0.19621	0.0772093	0.0640636
ENSG00000016402	0.856	2.91245	0	1639.02	1253.19	1001.72	1.25615	1297.98	10.2342	1.53058e-31	6.37534e-30	IL20RA	4730	protein_coding	interleukin 20 receptor subunit alpha [Source:HGNC Symbol;Acc:HGNC:6003]	-	1	2	0	1791	1392	1192	0.00769642	0.0261863	0	14.7367	11.2676	9.00666
ENSG00000254369	6.848	8.73735	2.10617	233.361	256.58	222.699	5.89717	237.547	5.37281	1.60661e-31	6.68035e-30	HOXA-AS3	5967	antisense	HOXA cluster antisense RNA 3 [Source:HGNC Symbol;Acc:HGNC:43748]	-	8	6	2	255	285	265	0.0488072	0.062273	0.0150111	1.66322	1.8287	1.58722
ENSG00000264717	416.016	336.388	477.047	40.2662	26.1081	19.3286	409.817	28.5676	-3.84856	1.76073e-31	7.30842e-30	NPY4R2	1956	protein_coding	neuropeptide Y receptor Y4-2 [Source:HGNC Symbol;Acc:HGNC:52383]	-	486	231	453	44	29	23	9.04519	7.31388	10.3721	0.875484	0.567653	0.42025
ENSG00000168785	321	298.526	506.533	3406.16	2659.43	2995.09	375.353	3020.22	3.00697	1.87712e-31	7.77795e-30	TSPAN5	7430	protein_coding	tetraspanin 5 [Source:HGNC Symbol;Acc:HGNC:17753]	-	375	205	481	3722	2954	3564	1.83735	1.70872	2.89932	19.4963	15.2221	17.1434
ENSG00000139117	787.52	825.679	1267.91	46.6722	18.0056	10.9248	960.371	25.2009	-5.25761	1.95532e-31	8.08788e-30	CPNE8	5178	protein_coding	copine 8 [Source:HGNC Symbol;Acc:HGNC:23498]	-	920	567	1204	51	20	13	6.46809	6.7815	10.4137	0.38333	0.147884	0.0897284
ENSG00000165300	226.84	193.678	271.696	11.8968	8.10252	14.2863	230.738	11.4286	-4.33298	1.96589e-31	8.1175e-30	SLITRK5	21103	protein_coding	SLIT and NTRK like family member 5 [Source:HGNC Symbol;Acc:HGNC:20295]	-	265	133	258	13	9	17	0.457143	0.390312	0.547539	0.0239753	0.0163287	0.0287908
ENSG00000008086	980.976	987.32	1773.39	115.308	68.4213	77.3143	1247.23	87.0145	-3.84231	2.03111e-31	8.37224e-30	CDKL5	17075	protein_coding	cyclin dependent kinase like 5 [Source:HGNC Symbol;Acc:HGNC:11411]	-	1146	678	1684	126	76	92	2.44328	2.45909	4.41693	0.287193	0.170415	0.192564
ENSG00000107719	359.52	406.287	545.497	4743.18	3156.38	3126.19	437.101	3675.25	3.07193	2.08031e-31	8.56023e-30	PALD1	4555	protein_coding	phosphatase domain containing, paladin 1 [Source:HGNC Symbol;Acc:HGNC:23530]	-	420	279	518	5183	3506	3720	3.35669	3.79333	5.09308	44.2851	29.4698	29.1879
ENSG00000150630	355.24	439.78	367.526	31.1148	11.7036	26.8919	387.515	23.2368	-4.05761	2.4329e-31	9.99379e-30	VEGFC	2420	protein_coding	vascular endothelial growth factor C [Source:HGNC Symbol;Acc:HGNC:12682]	-	415	302	349	34	13	32	6.24285	7.72852	6.45876	0.546799	0.205675	0.472588
ENSG00000125966	1583.6	1863.97	2641.13	293.76	282.688	281.525	2029.57	285.991	-2.82712	2.61688e-31	1.07257e-29	MMP24	4414	protein_coding	matrix metallopeptidase 24 [Source:HGNC Symbol;Acc:HGNC:7172]	-	1850	1280	2508	321	314	335	15.2577	17.959	25.4469	2.83033	2.72365	2.71244
ENSG00000182263	274.776	266.489	534.966	7.32113	1.80056	2.52112	358.744	3.88094	-6.54364	2.62008e-31	1.07257e-29	FIGN	9942	protein_coding	fidgetin, microtubule severing factor [Source:HGNC Symbol;Acc:HGNC:13285]	-	321	183	508	8	2	3	1.17539	1.13994	2.28839	0.031317	0.00770212	0.0107844
ENSG00000054277	398.04	397.549	286.439	34.7754	40.5126	29.4131	360.676	34.9003	-3.37068	2.90026e-31	1.18522e-29	OPN3	3716	protein_coding	opsin 3 [Source:HGNC Symbol;Acc:HGNC:14007]	-	465	273	272	38	45	35	4.55541	4.54979	3.27818	0.39799	0.46365	0.336621
ENSG00000164484	0	0	0	3163.64	3071.75	2800.96	0	3012.12	13.8684	3.49315e-31	1.42506e-29	TMEM200A	6137	protein_coding	transmembrane protein 200A [Source:HGNC Symbol;Acc:HGNC:21075]	-	0	0	0	3457	3412	3333	0	0	0	21.9234	21.2866	19.4101
ENSG00000072133	406.6	345.125	502.321	14.6423	5.40168	23.5304	418.015	14.5248	-4.83974	3.50173e-31	1.42612e-29	RPS6KA6	8502	protein_coding	ribosomal protein S6 kinase A6 [Source:HGNC Symbol;Acc:HGNC:10435]	-	475	237	477	16	6	28	2.03387	1.72636	2.51268	0.0732425	0.0270199	0.117702
ENSG00000180155	188.32	177.659	245.368	4.57571	4.5014	5.88261	203.783	4.98657	-5.34917	3.56817e-31	1.45069e-29	LYNX1	5022	protein_coding	Ly6/neurotoxin 1 [Source:HGNC Symbol;Acc:HGNC:29604]	-	220	122	233	5	5	7	1.59476	1.50449	2.07787	0.0387488	0.0381195	0.0498161
ENSG00000166025	1537.38	1566.9	3080.27	86.0233	21.6067	34.4553	2061.51	47.3618	-5.44563	4.00054e-31	1.6237e-29	AMOTL1	10035	protein_coding	angiomotin like 1 [Source:HGNC Symbol;Acc:HGNC:17811]	-	1796	1076	2925	94	24	41	6.51537	6.64048	13.0541	0.364565	0.0915688	0.146021
ENSG00000197977	432.28	436.867	565.506	24.7088	4.5014	16.8075	478.218	15.3392	-4.96313	4.34237e-31	1.75944e-29	ELOVL2	3997	protein_coding	ELOVL fatty acid elongase 2 [Source:HGNC Symbol;Acc:HGNC:14416]	-	505	300	537	27	5	20	4.59947	4.64828	6.01699	0.262902	0.047895	0.178832
ENSG00000174130	488.776	435.411	831.936	45.7571	30.6095	37.8168	585.374	38.0611	-3.94421	4.66467e-31	1.88681e-29	TLR6	6035	protein_coding	toll like receptor 6 [Source:HGNC Symbol;Acc:HGNC:16711]	-	571	299	790	50	34	45	3.44436	3.06831	5.86258	0.322446	0.215703	0.266492
ENSG00000170542	660.832	691.707	983.58	114.393	106.233	101.685	778.706	107.437	-2.85821	4.97174e-31	2.0076e-29	SERPINB9	4118	protein_coding	serpin family B member 9 [Source:HGNC Symbol;Acc:HGNC:8955]	-	772	475	934	125	118	121	6.82466	7.14352	10.1578	1.18138	1.09711	1.05014
ENSG00000141698	2621.07	3043.51	1964	195.84	63.9199	113.45	2542.86	124.403	-4.35372	5.09601e-31	2.0543e-29	NT5C3B	2730	protein_coding	5'-nucleotidase, cytosolic IIIB [Source:HGNC Symbol;Acc:HGNC:28300]	-	3062	2090	1865	214	71	135	40.8313	47.412	30.5953	3.05081	0.995748	1.76734
ENSG00000101187	325.28	342.213	431.764	1769.88	2304.72	2409.35	366.419	2161.32	2.56028	5.53063e-31	2.22573e-29	SLCO4A1	4051	protein_coding	solute carrier organic anion transporter family member 4A1 [Source:HGNC Symbol;Acc:HGNC:10953]	-	380	235	410	1934	2560	2867	3.41485	3.59261	4.53274	18.5806	24.1953	25.2938
ENSG00000161243	204.584	225.715	168.493	7.32113	4.5014	4.20186	199.597	5.34146	-5.22936	5.72646e-31	2.30064e-29	FBXO27	2833	protein_coding	F-box protein 27 [Source:HGNC Symbol;Acc:HGNC:18753]	-	239	155	160	8	5	5	3.07115	3.38836	2.52937	0.109903	0.0675736	0.0630771
ENSG00000077092	499.048	420.849	441.242	8.23627	13.5042	31.0938	453.713	17.6114	-4.67741	6.15143e-31	2.46721e-29	RARB	3697	protein_coding	retinoic acid receptor beta [Source:HGNC Symbol;Acc:HGNC:9865]	THR-like	583	289	419	9	15	37	5.74076	4.8412	5.07579	0.0947453	0.155344	0.357685
ENSG00000052344	3.424	1.45622	0	407.238	647.301	760.538	1.62674	605.026	8.42324	6.23858e-31	2.49795e-29	PRSS8	3010	protein_coding	serine protease 8 [Source:HGNC Symbol;Acc:HGNC:9491]	-	4	1	0	445	719	905	0.0483775	0.0205749	0	5.75384	9.14569	10.7456
ENSG00000248593	336.408	366.969	336.987	36.6057	52.2162	46.2205	346.788	45.0141	-2.94371	6.54703e-31	2.61705e-29	DSTNP2	1105	transcribed_unprocessed_pseudogene	destrin, actin depolymerizing factor pseudogene 2 [Source:HGNC Symbol;Acc:HGNC:34546]	-	393	252	320	40	58	55	12.9473	14.1235	12.9696	1.40884	2.00965	1.77889
ENSG00000174951	9.416	4.36867	0	278.203	434.835	469.768	4.59489	394.269	6.34582	7.1414e-31	2.84985e-29	FUT1	4343	protein_coding	fucosyltransferase 1 (H blood group) [Source:HGNC Symbol;Acc:HGNC:4012]	-	11	3	0	304	483	559	0.0922047	0.0427796	0	2.72426	4.25805	4.60013
ENSG00000186806	673.672	636.37	639.222	148.253	141.344	153.788	649.755	147.795	-2.13652	7.89614e-31	3.14576e-29	VSIG10L	3771	protein_coding	V-set and immunoglobulin domain containing 10 like [Source:HGNC Symbol;Acc:HGNC:27111]	-	787	437	607	162	157	183	7.59746	7.17678	7.20894	1.67195	1.59403	1.73437
ENSG00000142494	797.792	802.38	1005.69	64.975	18.9059	30.2534	868.622	38.0448	-4.51541	9.25155e-31	3.67958e-29	SLC47A1	5719	protein_coding	solute carrier family 47 member 1 [Source:HGNC Symbol;Acc:HGNC:25588]	-	932	551	955	71	21	36	5.93261	5.96673	7.47864	0.483173	0.14059	0.224973
ENSG00000130590	0.856	2.91245	7.37158	243.428	329.502	335.309	3.71334	302.746	6.39214	9.55244e-31	3.79291e-29	SAMD10	2453	protein_coding	sterile alpha motif domain containing 10 [Source:HGNC Symbol;Acc:HGNC:16129]	-	1	2	7	266	366	399	0.0148406	0.0504937	0.127803	4.22035	5.71265	5.81331
ENSG00000065618	8.56	18.9309	10.5308	220.549	263.782	259.675	12.6739	248.002	4.35829	9.71247e-31	3.85002e-29	COL17A1	7066	protein_coding	collagen type XVII alpha 1 chain [Source:HGNC Symbol;Acc:HGNC:2194]	-	10	13	10	241	293	309	0.0515201	0.11394	0.0633819	1.32742	1.58762	1.56291
ENSG00000066248	210.576	238.821	228.519	12.812	15.3048	21.0093	225.972	16.3754	-3.77925	1.0338e-30	4.09117e-29	NGEF	4678	protein_coding	neuronal guanine nucleotide exchange factor [Source:HGNC Symbol;Acc:HGNC:7807]	-	246	164	217	14	17	25	1.91437	2.17114	2.07749	0.116475	0.139137	0.190998
ENSG00000171680	77.04	74.2675	41.0703	580.2	591.484	600.026	64.1259	590.57	3.20511	1.26879e-30	5.01278e-29	PLEKHG5	7053	protein_coding	pleckstrin homology and RhoGEF domain containing G5 [Source:HGNC Symbol;Acc:HGNC:29105]	-	90	51	39	634	657	714	0.464535	0.447818	0.247645	3.49848	3.56653	3.61803
ENSG00000171943	383.488	390.268	738.212	17.3877	4.5014	16.8075	503.989	12.8988	-5.28576	1.31959e-30	5.20481e-29	SRGAP2C	7311	protein_coding	SLIT-ROBO Rho GTPase activating protein 2C [Source:HGNC Symbol;Acc:HGNC:30584]	-	448	268	701	19	5	20	2.23075	2.27019	4.29418	0.101144	0.0261847	0.0977691
ENSG00000166173	1098.25	1074.69	743.477	71.381	23.4073	54.6242	972.14	49.8042	-4.28678	1.48679e-30	5.84729e-29	LARP6	5554	protein_coding	La ribonucleoprotein domain family member 6 [Source:HGNC Symbol;Acc:HGNC:24012]	-	1283	738	706	78	26	65	8.40951	8.22916	5.69296	0.546579	0.179234	0.418269
ENSG00000145358	215.712	232.996	185.343	3.66057	6.30196	10.9248	211.35	6.96246	-4.90796	1.48739e-30	5.84729e-29	DDIT4L	2994	protein_coding	DNA damage inducible transcript 4 like [Source:HGNC Symbol;Acc:HGNC:30555]	-	252	160	176	4	7	13	3.06407	3.30958	2.63269	0.0519963	0.0895159	0.155182
ENSG00000104059	15.408	29.1245	36.8579	904.16	645.501	423.548	27.1301	657.736	4.61521	1.60073e-30	6.28247e-29	FAM189A1	5545	protein_coding	family with sequence similarity 189 member A1 [Source:HGNC Symbol;Acc:HGNC:29075]	-	18	20	35	988	717	504	0.118174	0.223374	0.282687	6.93458	4.95076	3.24846
ENSG00000196437	364.656	362.6	385.429	34.7754	16.205	13.446	370.895	21.4755	-4.11673	1.72446e-30	6.75694e-29	ZNF569	5016	protein_coding	zinc finger protein 569 [Source:HGNC Symbol;Acc:HGNC:24737]	zf-C2H2	426	249	366	38	18	16	3.09173	3.0743	3.26785	0.294843	0.137394	0.114002
ENSG00000271303	1753.94	1780.96	2406.3	369.717	394.323	395.816	1980.4	386.618	-2.35687	1.76469e-30	6.90317e-29	SRXN1	2698	protein_coding	sulfiredoxin 1 [Source:HGNC Symbol;Acc:HGNC:16132]	-	2049	1223	2285	404	438	471	27.6471	28.073	37.9301	5.82779	6.21564	6.23918
ENSG00000118257	2224.74	2063.47	2387.34	353.245	180.056	231.943	2225.19	255.081	-3.1254	2.31496e-30	9.04089e-29	NRP2	13896	protein_coding	neuropilin 2 [Source:HGNC Symbol;Acc:HGNC:8005]	-	2599	1417	2267	386	200	276	6.80874	6.31517	7.30636	1.08109	0.551054	0.709852
ENSG00000188856	344.112	334.932	266.43	1524.63	1461.15	1820.25	315.158	1602.01	2.34611	2.36849e-30	9.23479e-29	RPSAP47	888	processed_pseudogene	ribosomal protein SA pseudogene 47 [Source:HGNC Symbol;Acc:HGNC:36162]	-	402	230	253	1666	1623	2166	16.4802	16.0406	12.7599	73.0174	69.9777	87.1754
ENSG00000143502	3.424	5.8249	2.10617	229.7	241.275	242.868	3.78502	237.948	6.05029	2.46692e-30	9.60282e-29	SUSD4	4710	protein_coding	sushi domain containing 4 [Source:HGNC Symbol;Acc:HGNC:25470]	-	4	4	2	251	268	289	0.0309164	0.0525949	0.0190173	2.07404	2.17855	2.19293
ENSG00000164938	383.488	288.333	485.472	36.6057	25.2078	24.3708	385.764	28.7281	-3.75156	2.50327e-30	9.72841e-29	TP53INP1	5676	protein_coding	tumor protein p53 inducible nuclear protein 1 [Source:HGNC Symbol;Acc:HGNC:18022]	-	448	198	461	40	28	29	2.87333	2.16037	3.63746	0.274272	0.188873	0.182601
ENSG00000239887	53.928	36.4056	67.3973	542.679	448.339	464.726	52.577	485.248	3.18967	2.52199e-30	9.78515e-29	C1orf226	4495	protein_coding	chromosome 1 open reading frame 226 [Source:HGNC Symbol;Acc:HGNC:34351]	-	63	25	64	593	498	553	0.510224	0.344441	0.63766	5.1344	4.24183	4.39687
ENSG00000131979	240.536	212.609	262.218	1018.55	1048.83	987.438	238.454	1018.27	2.09093	2.6509e-30	1.02686e-28	GCH1	2951	protein_coding	GTP cyclohydrolase 1 [Source:HGNC Symbol;Acc:HGNC:4193]	-	281	146	249	1113	1165	1175	3.46647	3.064	3.77893	14.6788	15.1151	14.2304
ENSG00000099889	68.48	77.1799	50.548	838.269	562.675	553.806	65.4026	651.583	3.32262	2.94913e-30	1.14052e-28	ARVCF	5621	protein_coding	ARVCF, delta catenin family member [Source:HGNC Symbol;Acc:HGNC:728]	-	80	53	48	916	625	659	0.518115	0.583938	0.382443	6.34229	4.25716	4.19006
ENSG00000124762	3848.58	4215.77	3006.55	690.017	460.043	575.655	3690.3	575.238	-2.6814	3.01388e-30	1.16367e-28	CDKN1A	3050	protein_coding	cyclin dependent kinase inhibitor 1A [Source:HGNC Symbol;Acc:HGNC:1784]	-	4496	2895	2855	754	511	685	53.6632	58.7832	41.9223	9.62135	6.41468	8.02674
ENSG00000140391	6790.65	6836.98	5085.34	1198.84	1275.7	1427.79	6237.65	1300.78	-2.26148	3.04486e-30	1.17373e-28	TSPAN3	8506	protein_coding	tetraspanin 3 [Source:HGNC Symbol;Acc:HGNC:17752]	-	7933	4695	4829	1310	1417	1699	33.9518	34.1834	25.4256	5.99391	6.3782	7.13866
ENSG00000172927	2827.37	2794.5	2542.14	636.023	460.043	439.515	2721.34	511.86	-2.41082	3.48335e-30	1.34058e-28	MYEOV	3760	protein_coding	myeloma overexpressed [Source:HGNC Symbol;Acc:HGNC:7563]	-	3303	1919	2414	695	511	523	31.9794	31.6076	28.7534	7.19385	5.2034	4.97121
ENSG00000171227	264.504	307.263	195.874	18.3028	11.7036	14.2863	255.88	14.7643	-4.11466	3.54346e-30	1.36151e-28	TMEM37	2292	protein_coding	transmembrane protein 37 [Source:HGNC Symbol;Acc:HGNC:18216]	-	309	211	186	20	13	17	4.90788	5.70128	3.63444	0.33961	0.217161	0.265084
ENSG00000138795	0	0	0	2329.95	2682.83	2627.85	0	2546.88	13.6264	4.00463e-30	1.53623e-28	LEF1	5361	protein_coding	lymphoid enhancer binding factor 1 [Source:HGNC Symbol;Acc:HGNC:6551]	HMG	0	0	0	2546	2980	3127	0	0	0	18.4832	21.2826	20.8464
ENSG00000198695	5831.07	4920.58	5369.67	19381.8	19178.7	17431.9	5373.78	18664.1	1.796	4.12233e-30	1.57883e-28	MT-ND6	525	protein_coding	mitochondrially encoded NADH:ubiquinone oxidoreductase core subunit 6 [Source:HGNC Symbol;Acc:HGNC:7462]	-	6812	3379	5099	21179	21303	20743	472.352	398.597	434.976	1570.04	1553.59	1412.08
ENSG00000152527	749	505.31	885.643	23.7937	56.7176	46.2205	713.318	42.2439	-4.07741	4.24844e-30	1.62452e-28	PLEKHH2	9835	protein_coding	pleckstrin homology, MyTH4 and FERM domain containing H2 [Source:HGNC Symbol;Acc:HGNC:30506]	-	875	347	841	26	63	55	3.2388	2.18504	3.82967	0.102888	0.245256	0.199865
ENSG00000170011	3.424	1.45622	0	371.547	553.672	542.881	1.62674	489.367	8.114	4.27957e-30	1.63379e-28	MYRIP	5872	protein_coding	myosin VIIA and Rab interacting protein [Source:HGNC Symbol;Acc:HGNC:19156]	-	4	1	0	406	615	646	0.0247984	0.0105468	0	2.69094	4.00999	3.93183
ENSG00000005884	12269	12689.5	15438.2	2952.25	2003.12	2226.15	13465.6	2393.84	-2.49193	4.38263e-30	1.67046e-28	ITGA3	9802	protein_coding	integrin subunit alpha 3 [Source:HGNC Symbol;Acc:HGNC:6139]	-	14333	8714	14660	3226	2225	2649	53.232	55.0564	66.9821	12.809	8.69099	9.65863
ENSG00000139515	5.992	4.36867	0	277.288	244.876	252.952	3.45356	258.372	6.19037	5.25194e-30	1.9986e-28	PDX1	2501	protein_coding	pancreatic and duodenal homeobox 1 [Source:HGNC Symbol;Acc:HGNC:6107]	Homeobox	7	3	0	303	272	301	0.101891	0.0742869	0	4.71513	4.16398	4.30131
ENSG00000167081	479.36	480.554	538.126	48.5025	18.0056	22.6901	499.347	29.7327	-4.07361	5.45567e-30	2.07281e-28	PBX3	4529	protein_coding	PBX homeobox 3 [Source:HGNC Symbol;Acc:HGNC:8634]	Homeobox	560	330	511	53	20	27	4.50128	4.51249	5.0531	0.455447	0.169076	0.213064
ENSG00000128917	12.84	11.6498	3.15925	301.997	234.973	253.793	9.21635	263.587	4.83735	5.93146e-30	2.24998e-28	DLL4	4761	protein_coding	delta like canonical Notch ligand 4 [Source:HGNC Symbol;Acc:HGNC:2910]	-	15	8	3	330	261	302	0.114695	0.104063	0.0282203	2.69762	2.09892	2.26703
ENSG00000198363	32054.6	31460.3	32996.3	10311.8	8488.74	8757.53	32170.4	9186.03	-1.80824	6.00071e-30	2.27263e-28	ASPH	20047	protein_coding	aspartate beta-hydroxylase [Source:HGNC Symbol;Acc:HGNC:757]	-	37447	21604	31333	11268	9429	10421	68.0014	66.7405	69.999	21.8757	18.0082	18.5784
ENSG00000143375	172.912	192.222	202.192	1049.67	878.673	847.936	189.109	925.426	2.2927	6.6255e-30	2.50526e-28	CGN	6616	protein_coding	cingulin [Source:HGNC Symbol;Acc:HGNC:17429]	-	202	132	192	1147	976	1009	1.11149	1.23562	1.29971	6.74734	5.64818	5.4506
ENSG00000090530	672.816	720.831	862.475	124.459	140.444	152.108	752.041	139.003	-2.4349	7.40067e-30	2.79393e-28	P3H2	5605	protein_coding	prolyl 3-hydroxylase 2 [Source:HGNC Symbol;Acc:HGNC:19317]	-	786	495	819	136	156	181	5.10502	5.46933	6.54406	0.944339	1.06562	1.15412
ENSG00000136237	7.704	4.36867	23.1678	342.263	376.317	394.975	11.7468	371.185	4.9505	7.9356e-30	2.99113e-28	RAPGEF5	10245	protein_coding	Rap guanine nucleotide exchange factor 5 [Source:HGNC Symbol;Acc:HGNC:16862]	-	9	3	22	374	418	470	0.0319802	0.0181349	0.0961723	1.42077	1.56213	1.63959
ENSG00000285294	317.576	326.194	423.34	33.8602	14.4045	20.169	355.703	22.8112	-3.96589	8.77411e-30	3.30195e-28	LINC00842	2872	lincRNA	long intergenic non-protein coding RNA 842 [Source:HGNC Symbol;Acc:HGNC:44989]	-	371	224	402	37	16	24	4.70262	4.83024	6.26875	0.501397	0.213299	0.298659
ENSG00000182752	2107.47	1763.49	4111.24	117.138	31.5098	48.7416	2660.73	65.7965	-5.33897	9.3173e-30	3.49884e-28	PAPPA	11573	protein_coding	pappalysin 1 [Source:HGNC Symbol;Acc:HGNC:8602]	-	2462	1211	3904	128	35	58	7.74448	6.48042	15.1079	0.430456	0.115791	0.179114
ENSG00000002746	319.288	371.337	562.347	21.9634	18.0056	6.72298	417.657	15.564	-4.75419	9.3267e-30	3.49884e-28	HECW1	13965	protein_coding	HECT, C2 and WW domain containing E3 ubiquitin protein ligase 1 [Source:HGNC Symbol;Acc:HGNC:22195]	-	373	255	534	24	20	8	0.97234	1.13085	1.71254	0.0668859	0.0548331	0.0204738
ENSG00000109072	461.384	496.573	265.377	27.4542	16.205	26.0516	407.778	23.2369	-4.13152	9.3601e-30	3.50584e-28	VTN	2427	protein_coding	vitronectin [Source:HGNC Symbol;Acc:HGNC:12724]	-	539	341	252	30	18	31	8.0848	8.70141	4.65018	0.481079	0.28396	0.4565
ENSG00000165752	1003.23	1083.43	1059.4	211.398	130.541	164.713	1048.69	168.884	-2.63457	1.03129e-29	3.85665e-28	STK32C	3543	protein_coding	serine/threonine kinase 32C [Source:HGNC Symbol;Acc:HGNC:21332]	-	1172	744	1006	231	145	196	12.0422	13.0049	12.7165	2.5375	1.56693	1.97712
ENSG00000120318	619.744	623.264	771.91	115.308	77.4241	104.206	671.64	98.9794	-2.76265	1.08424e-29	4.04829e-28	ARAP3	6186	protein_coding	ArfGAP with RhoGAP domain, ankyrin repeat and PH domain 3 [Source:HGNC Symbol;Acc:HGNC:24097]	-	724	428	733	126	86	124	4.26068	4.28488	5.30681	0.79273	0.532283	0.716408
ENSG00000167766	1.712	4.36867	0	367.887	468.146	412.623	2.02689	416.218	7.85572	1.15047e-29	4.28884e-28	ZNF83	8028	protein_coding	zinc finger protein 83 [Source:HGNC Symbol;Acc:HGNC:13158]	zf-C2H2	2	3	0	402	520	491	0.00906928	0.0231429	0	1.94887	2.47999	2.18586
ENSG00000124313	918.488	940.721	863.529	207.737	157.549	148.746	907.579	171.344	-2.40582	1.18547e-29	4.41241e-28	IQSEC2	13115	protein_coding	IQ motif and Sec7 domain 2 [Source:HGNC Symbol;Acc:HGNC:29059]	-	1073	646	820	227	175	177	2.97839	3.05049	2.80017	0.673631	0.510886	0.48234
ENSG00000150627	231.12	240.277	394.906	12.812	4.5014	5.04224	288.768	7.45187	-5.28573	1.19778e-29	4.45126e-28	WDR17	7808	protein_coding	WD repeat domain 17 [Source:HGNC Symbol;Acc:HGNC:16661]	-	270	165	375	14	5	6	1.25885	1.30873	2.15095	0.0697835	0.0245179	0.0274638
ENSG00000153395	1479.17	1479.52	1635.44	5586.02	4997.45	4979.21	1531.38	5187.56	1.76009	1.22583e-29	4.54838e-28	LPCAT1	6494	protein_coding	lysophosphatidylcholine acyltransferase 1 [Source:HGNC Symbol;Acc:HGNC:25718]	-	1728	1016	1553	6104	5551	5925	9.68683	9.68916	10.7102	36.5819	32.7275	32.608
ENSG00000212978	745.576	812.573	369.632	46.6722	31.5098	34.4553	642.594	37.5458	-4.09756	1.24534e-29	4.61358e-28	AC016747.1	3109	processed_transcript	uncharacterized LOC339803 [Source:NCBI gene;Acc:339803]	-	871	558	351	51	35	41	10.1988	11.1152	5.05622	0.638431	0.431024	0.471315
ENSG00000158747	655.696	779.08	480.206	4276.46	3639.83	3658.14	638.327	3858.14	2.59713	1.27685e-29	4.72297e-28	NBL1	3596	protein_coding	NBL1, DAN family BMP antagonist [Source:HGNC Symbol;Acc:HGNC:7650]	-	766	535	456	4673	4043	4353	7.7546	9.2138	5.67916	50.5756	43.0465	43.2631
ENSG00000026559	182.328	254.839	304.341	13.7271	9.0028	13.446	247.17	12.0586	-4.35421	1.36834e-29	5.05349e-28	KCNG1	5437	protein_coding	potassium voltage-gated channel modifier subfamily G member 1 [Source:HGNC Symbol;Acc:HGNC:6248]	-	213	175	289	15	10	16	1.42617	1.99335	2.38055	0.107373	0.0704198	0.105174
ENSG00000166473	315.008	288.333	303.288	21.9634	9.90308	5.88261	302.21	12.583	-4.59739	1.58833e-29	5.85686e-28	PKD1L2	18637	polymorphic_pseudogene	polycystin 1 like 2 (gene/pseudogene) [Source:HGNC Symbol;Acc:HGNC:21715]	-	368	198	288	24	11	7	0.718823	0.657952	0.692079	0.0501187	0.022598	0.0134236
ENSG00000140968	3.424	2.91245	0	289.185	442.938	471.449	2.11215	401.191	7.55672	1.83778e-29	6.76623e-28	IRF8	5162	protein_coding	interferon regulatory factor 8 [Source:HGNC Symbol;Acc:HGNC:5358]	IRF	4	2	0	316	492	561	0.0282093	0.0239948	0	2.3825	3.64923	3.88413
ENSG00000095066	267.072	262.12	166.387	1407.49	1485.46	1500.07	231.86	1464.34	2.65993	1.93133e-29	7.09967e-28	HOOK2	5950	protein_coding	hook microtubule tethering protein 2 [Source:HGNC Symbol;Acc:HGNC:19885]	-	312	180	158	1538	1650	1785	1.90892	1.87353	1.18927	10.0601	10.6175	10.7218
ENSG00000174099	1480.88	1472.24	1663.87	116.223	41.4129	35.2957	1539	64.3105	-4.58315	1.98892e-29	7.30006e-28	MSRB3	7405	protein_coding	methionine sulfoxide reductase B3 [Source:HGNC Symbol;Acc:HGNC:27375]	-	1730	1011	1580	127	46	42	8.50494	8.45534	9.55589	0.667488	0.237841	0.202709
ENSG00000142657	46423.5	47582.1	38024.7	11567.4	11095.9	12381.2	44010.1	11681.5	-1.91359	2.03307e-29	7.45064e-28	PGD	2966	protein_coding	phosphogluconate dehydrogenase [Source:HGNC Symbol;Acc:HGNC:8891]	-	54233	32675	36108	12640	12325	14733	665.645	682.259	545.22	165.86	159.1	177.529
ENSG00000137033	4.28	1.45622	0	401.747	297.092	392.454	1.91208	363.765	7.42744	2.21427e-29	8.1022e-28	IL33	3253	protein_coding	interleukin 33 [Source:HGNC Symbol;Acc:HGNC:16028]	-	5	1	0	439	330	467	0.0559546	0.019038	0	5.25225	3.88404	5.13075
ENSG00000166450	315.864	343.669	539.179	24.7088	9.0028	10.0845	399.571	14.5987	-4.78072	2.22392e-29	8.125e-28	PRTG	14566	protein_coding	protogenin [Source:HGNC Symbol;Acc:HGNC:26373]	-	369	236	512	27	10	12	0.922224	1.00341	1.57423	0.072142	0.0262853	0.0294435
ENSG00000104833	388.624	445.605	347.518	32.0299	9.90308	15.1267	393.915	19.0199	-4.37587	2.44759e-29	8.92845e-28	TUBB4A	3466	protein_coding	tubulin beta 4A class IVa [Source:HGNC Symbol;Acc:HGNC:20774]	-	454	306	330	35	11	18	4.76845	5.46761	4.26407	0.39301	0.121512	0.185606
ENSG00000119514	163.496	120.867	170.6	848.336	787.745	789.11	151.654	808.397	2.40604	2.63557e-29	9.59944e-28	GALNT12	3137	protein_coding	polypeptide N-acetylgalactosaminyltransferase 12 [Source:HGNC Symbol;Acc:HGNC:19877]	-	191	83	162	927	875	939	2.21651	1.63858	2.31281	11.5008	10.6794	10.6979
ENSG00000172785	418.584	454.342	333.827	1733.28	2022.93	2088.33	402.251	1948.18	2.27768	2.64431e-29	9.61654e-28	CBWD1	14170	protein_coding	COBW domain containing 1 [Source:HGNC Symbol;Acc:HGNC:17134]	-	489	312	317	1894	2247	2485	1.25629	1.36361	1.00191	5.20205	6.07138	6.26765
ENSG00000167723	18.832	8.73735	5.26542	259.9	290.79	300.013	10.9449	283.568	4.63814	3.31413e-29	1.20341e-27	TRPV3	9780	protein_coding	transient receptor potential cation channel subfamily V member 3 [Source:HGNC Symbol;Acc:HGNC:18084]	-	22	6	5	284	323	357	0.0818906	0.0379942	0.0228966	1.13017	1.2645	1.3046
ENSG00000188906	1070.86	1070.33	1793.4	71.381	17.1053	30.2534	1311.53	39.5799	-5.05246	3.37506e-29	1.22366e-27	LRRK2	13491	protein_coding	leucine rich repeat kinase 2 [Source:HGNC Symbol;Acc:HGNC:18618]	-	1251	735	1703	78	19	36	3.3757	3.37402	5.6534	0.225017	0.0539217	0.0953689
ENSG00000159023	632.584	675.688	759.273	2535.86	3015.94	3191.74	689.182	2914.51	2.08059	3.65435e-29	1.32291e-27	EPB41	19993	protein_coding	erythrocyte membrane protein band 4.1 [Source:HGNC Symbol;Acc:HGNC:3377]	-	739	464	721	2771	3350	3798	1.3456	1.43729	1.61509	5.39415	6.41536	6.78931
ENSG00000130669	4739.67	5222.02	4628.3	1358.98	1064.13	1056.35	4863.33	1159.82	-2.06803	3.7342e-29	1.34976e-27	PAK4	7115	protein_coding	p21 (RAC1) activated kinase 4 [Source:HGNC Symbol;Acc:HGNC:16059]	-	5537	3586	4395	1485	1182	1257	28.3302	31.2133	27.6645	8.12299	6.36058	6.31406
ENSG00000067715	961.288	808.205	1193.14	43.0116	6.30196	15.9671	987.545	21.7602	-5.50777	3.97327e-29	1.43399e-27	SYT1	6494	protein_coding	synaptotagmin 1 [Source:HGNC Symbol;Acc:HGNC:11509]	-	1123	555	1133	47	7	19	6.29532	5.2928	7.8137	0.281676	0.0412705	0.104566
ENSG00000137834	3186.03	3024.58	3958.54	483.195	228.671	307.577	3389.72	339.814	-3.31868	4.08306e-29	1.47139e-27	SMAD6	8563	protein_coding	SMAD family member 6 [Source:HGNC Symbol;Acc:HGNC:6772]	MH1	3722	2077	3759	528	254	366	15.8234	15.0216	19.6601	2.39979	1.13569	1.52758
ENSG00000067057	10848.9	12015.3	13721.7	2854.33	2997.03	3385.02	12195.3	3078.79	-1.98581	4.44679e-29	1.60004e-27	PFKP	4836	protein_coding	phosphofructokinase, platelet [Source:HGNC Symbol;Acc:HGNC:8878]	-	12674	8251	13030	3119	3329	4028	95.4064	105.664	120.669	25.1011	26.3561	29.7681
ENSG00000125850	2.568	5.8249	0	257.155	526.664	468.088	2.79763	417.302	7.35974	5.3949e-29	1.93825e-27	OVOL2	2175	protein_coding	ovo like zinc finger 2 [Source:HGNC Symbol;Acc:HGNC:15804]	zf-C2H2	3	4	0	281	585	557	0.0502125	0.113895	0	5.02819	10.2979	9.1526
ENSG00000088826	3392.33	3446.88	2194.63	366.972	347.508	494.98	3011.28	403.153	-2.9005	5.40371e-29	1.93849e-27	SMOX	2946	protein_coding	spermine oxidase [Source:HGNC Symbol;Acc:HGNC:15862]	-	3963	2367	2084	401	386	589	48.9713	49.7588	31.6814	5.29756	5.01659	7.14547
ENSG00000104537	743.864	712.094	398.066	13.7271	20.7064	40.3379	618.008	24.9238	-4.62587	5.42528e-29	1.9433e-27	ANXA13	3806	protein_coding	annexin A13 [Source:HGNC Symbol;Acc:HGNC:536]	-	869	489	378	15	23	48	8.31192	7.95692	4.44797	0.153386	0.231373	0.450735
ENSG00000256235	95.016	126.692	61.0788	1079.87	848.064	828.608	94.2621	918.846	3.29491	5.6841e-29	2.03294e-27	SMIM3	2449	protein_coding	small integral membrane protein 3 [Source:HGNC Symbol;Acc:HGNC:30248]	-	111	87	58	1180	942	986	1.65	2.20006	1.06067	18.7524	14.7271	14.3892
ENSG00000197279	37.664	32.0369	27.3802	295.591	276.386	273.121	32.3604	281.699	3.11343	6.23092e-29	2.22517e-27	ZNF165	2107	protein_coding	zinc finger protein 165 [Source:HGNC Symbol;Acc:HGNC:12953]	zf-C2H2	44	22	26	323	307	325	0.760218	0.646641	0.552647	5.96626	5.57863	5.51274
ENSG00000133488	297.888	332.019	368.579	18.3028	3.60112	5.04224	332.829	8.98206	-5.22232	6.32426e-29	2.25512e-27	SEC14L4	2624	protein_coding	SEC14 like lipid binding 4 [Source:HGNC Symbol;Acc:HGNC:20627]	-	348	228	350	20	4	6	4.82798	5.38116	5.9737	0.296641	0.0583647	0.0817214
ENSG00000149212	350.104	348.038	527.595	2524.87	2229.09	2470.7	408.579	2408.22	2.55838	6.40611e-29	2.28088e-27	SESN3	10573	protein_coding	sestrin 3 [Source:HGNC Symbol;Acc:HGNC:23060]	-	409	239	501	2759	2476	2940	1.40824	1.39992	2.12216	10.1559	8.96616	9.93797
ENSG00000106927	179.76	199.503	155.856	8.23627	9.90308	6.72298	178.373	8.28744	-4.42998	8.43429e-29	2.99852e-27	AMBP	2041	protein_coding	alpha-1-microglobulin/bikunin precursor [Source:HGNC Symbol;Acc:HGNC:453]	-	210	137	148	9	11	8	3.74564	4.15702	3.24757	0.171618	0.20635	0.140086
ENSG00000100767	243.104	241.733	353.836	21.0483	9.90308	10.0845	279.558	13.6786	-4.35972	8.51662e-29	3.02327e-27	PAPLN	7699	protein_coding	papilin, proteoglycan like sulfated glycoprotein [Source:HGNC Symbol;Acc:HGNC:19262]	-	284	166	336	23	11	12	1.34287	1.3353	1.95454	0.116267	0.0547031	0.0557052
ENSG00000140931	1420.1	1600.39	1082.57	122.629	55.8173	42.859	1367.69	73.7684	-4.21447	1.00254e-28	3.55355e-27	CMTM3	3163	protein_coding	CKLF like MARVEL transmembrane domain containing 3 [Source:HGNC Symbol;Acc:HGNC:19174]	-	1659	1099	1028	134	62	51	19.094	21.5181	14.5557	1.64881	0.750493	0.576261
ENSG00000135373	284.192	244.646	491.79	2879.95	3195.99	3008.54	340.209	3028.16	3.15208	1.03918e-28	3.67797e-27	EHF	4386	protein_coding	ETS homologous factor [Source:HGNC Symbol;Acc:HGNC:3246]	ETS	332	168	467	3147	3550	3580	2.75562	2.37217	4.76856	27.925	30.9894	29.1718
ENSG00000020633	238.824	250.471	463.357	10.9817	16.205	14.2863	317.55	13.8244	-4.52113	1.06083e-28	3.749e-27	RUNX3	4523	protein_coding	runt related transcription factor 3 [Source:HGNC Symbol;Acc:HGNC:10473]	Runt	279	172	440	12	18	17	2.24558	2.35509	4.35678	0.103257	0.15237	0.134329
ENSG00000165801	642	554.822	667.655	106.156	62.1193	72.2721	621.492	80.1826	-2.95636	1.07834e-28	3.80521e-27	ARHGEF40	8189	protein_coding	Rho guanine nucleotide exchange factor 40 [Source:HGNC Symbol;Acc:HGNC:25516]	-	750	381	634	116	69	86	3.33411	2.88137	3.46735	0.551305	0.322606	0.375332
ENSG00000137273	192.6	182.028	190.608	10.9817	6.30196	13.446	188.412	10.2432	-4.19597	1.0865e-28	3.82835e-27	FOXF2	2451	protein_coding	forkhead box F2 [Source:HGNC Symbol;Acc:HGNC:3810]	Fork	225	125	181	12	7	16	3.34187	3.15843	3.30731	0.190547	0.109347	0.233306
ENSG00000167889	842.304	897.034	921.448	99.7504	39.6123	45.3801	886.929	61.581	-3.85026	1.16068e-28	4.08369e-27	MGAT5B	6386	protein_coding	alpha-1,6-mannosylglycoprotein 6-beta-N-acetylglucosaminyltransferase B [Source:HGNC Symbol;Acc:HGNC:24140]	-	984	616	875	109	44	54	5.6094	5.97388	6.13647	0.664297	0.263802	0.302213
ENSG00000142661	264.504	304.351	428.605	19.218	6.30196	17.6478	332.487	14.3893	-4.52813	1.18611e-28	4.167e-27	MYOM3	9254	protein_coding	myomesin 3 [Source:HGNC Symbol;Acc:HGNC:26679]	-	309	209	407	21	7	21	1.21557	1.39869	1.96972	0.088319	0.0289616	0.0811032
ENSG00000171608	309.872	285.42	373.845	43.9268	32.4101	29.4131	323.046	35.25	-3.19983	1.1909e-28	4.17764e-27	PIK3CD	6332	protein_coding	phosphatidylinositol-4,5-bisphosphate 3-kinase catalytic subunit delta [Source:HGNC Symbol;Acc:HGNC:8977]	-	362	196	355	48	36	35	2.08122	1.91699	2.51088	0.295029	0.217678	0.197549
ENSG00000182272	507.608	449.973	346.464	42.0965	18.9059	36.136	434.682	32.3795	-3.7467	1.23606e-28	4.32965e-27	B4GALNT4	3761	protein_coding	beta-1,4-N-acetyl-galactosaminyltransferase 4 [Source:HGNC Symbol;Acc:HGNC:26315]	-	593	309	329	46	21	43	5.73986	5.08815	3.91771	0.476013	0.213781	0.408614
ENSG00000179314	342.4	330.563	428.605	45.7571	39.6123	26.0516	367.189	37.1403	-3.30984	1.40828e-28	4.92566e-27	WSCD1	7136	protein_coding	WSC domain containing 1 [Source:HGNC Symbol;Acc:HGNC:29060]	-	400	227	407	50	44	31	2.04059	1.97004	2.55434	0.272697	0.236076	0.155258
ENSG00000076685	2516.64	2491.6	2331.53	707.404	673.409	777.345	2446.59	719.386	-1.76573	1.48398e-28	5.18281e-27	NT5C2	5156	protein_coding	5'-nucleotidase, cytosolic II [Source:HGNC Symbol;Acc:HGNC:8022]	-	2940	1711	2214	773	748	925	20.758	20.5514	19.2311	5.83487	5.55447	6.41176
ENSG00000123989	684.8	719.375	394.906	5485.36	4238.52	4535.49	599.694	4753.12	2.98734	1.56618e-28	5.46189e-27	CHPF	3354	protein_coding	chondroitin polymerizing factor [Source:HGNC Symbol;Acc:HGNC:24291]	-	800	494	375	5994	4708	5397	8.68315	9.12155	5.00734	69.5534	53.7437	57.5093
ENSG00000146477	1383.3	1434.38	1344.79	193.095	82.8257	125.216	1387.49	133.712	-3.37573	1.58694e-28	5.52619e-27	SLC22A3	3348	protein_coding	solute carrier family 22 member 3 [Source:HGNC Symbol;Acc:HGNC:10967]	-	1616	985	1277	211	92	149	17.5714	18.2203	17.0822	2.4528	1.0521	1.59056
ENSG00000214944	1716.28	1671.75	2723.27	289.185	305.195	303.375	2037.1	299.251	-2.76726	1.63443e-28	5.68322e-27	ARHGEF28	15617	protein_coding	Rho guanine nucleotide exchange factor 28 [Source:HGNC Symbol;Acc:HGNC:30322]	-	2005	1148	2586	316	339	361	4.67377	4.55249	7.41601	0.787506	0.831105	0.826148
ENSG00000203727	373.216	327.651	443.348	1698.5	2116.56	1771.51	381.405	1862.19	2.28557	1.63934e-28	5.69199e-27	SAMD5	6320	protein_coding	sterile alpha motif domain containing 5 [Source:HGNC Symbol;Acc:HGNC:21180]	-	436	225	421	1856	2351	2108	2.51142	2.20481	2.98335	11.4295	14.2426	11.9207
ENSG00000144847	311.584	294.157	219.041	14.6423	3.60112	4.20186	274.928	7.48175	-5.21166	1.77355e-28	6.14901e-27	IGSF11	4899	protein_coding	immunoglobulin superfamily member 11 [Source:HGNC Symbol;Acc:HGNC:16669]	-	364	202	208	16	4	5	2.70486	2.55358	1.90149	0.127109	0.0312613	0.0364763
ENSG00000251003	174.624	202.415	175.865	2.74542	2.70084	7.56336	184.301	4.33654	-5.38701	1.83413e-28	6.34978e-27	ZFPM2-AS1	2667	processed_transcript	ZFPM2 antisense RNA 1 [Source:HGNC Symbol;Acc:HGNC:50698]	-	204	139	167	3	3	9	2.78456	3.22773	2.80435	0.0437787	0.0430677	0.120606
ENSG00000165959	1199.26	1134.4	2014.55	185.774	139.543	152.948	1449.4	159.422	-3.18508	1.91472e-28	6.61914e-27	CLMN	15701	protein_coding	calmin [Source:HGNC Symbol;Acc:HGNC:19972]	-	1401	779	1913	203	155	182	3.24834	3.07266	5.45666	0.503191	0.377971	0.414279
ENSG00000196187	313.296	265.033	226.413	1335.19	1934.7	1954.71	268.247	1741.53	2.69724	1.95915e-28	6.76292e-27	TMEM63A	10339	protein_coding	transmembrane protein 63A [Source:HGNC Symbol;Acc:HGNC:29118]	-	366	182	215	1459	2149	2326	1.2887	1.09018	0.93132	5.49214	7.95814	8.04044
ENSG00000163399	3959.86	3726.48	3711.07	11809	10871.8	11113.9	3799.13	11264.9	1.56795	2.14278e-28	7.38608e-27	ATP1A1	7261	protein_coding	ATPase Na+/K+ transporting subunit alpha 1 [Source:HGNC Symbol;Acc:HGNC:799]	-	4626	2559	3524	12904	12076	13225	23.1931	21.8262	21.736	69.166	63.6767	65.095
ENSG00000197565	985.256	841.698	882.484	40.2662	5.40168	12.6056	903.146	19.4245	-5.54367	2.3306e-28	8.02185e-27	COL4A6	9282	protein_coding	collagen type IV alpha 6 chain [Source:HGNC Symbol;Acc:HGNC:2208]	-	1151	578	838	44	6	15	4.51423	3.85648	4.04335	0.184491	0.0247493	0.0577561
ENSG00000171903	1351.62	1245.07	1730.22	68.6356	130.541	163.032	1442.3	120.736	-3.57726	2.504e-28	8.60622e-27	CYP4F11	4027	protein_coding	cytochrome P450 family 4 subfamily F member 11 [Source:HGNC Symbol;Acc:HGNC:13265]	-	1579	855	1643	75	145	194	14.2742	13.1489	18.2724	0.724843	1.37861	1.72174
ENSG00000107984	8777.42	8198.55	4824.18	564.642	214.267	480.693	7266.72	419.867	-4.11325	2.68883e-28	9.22816e-27	DKK1	2206	protein_coding	dickkopf WNT signaling pathway inhibitor 1 [Source:HGNC Symbol;Acc:HGNC:2891]	-	10254	5630	4581	617	238	572	169.215	158.055	93.0024	10.8854	4.13072	9.267
ENSG00000104413	2.568	1.45622	0	475.873	453.741	483.214	1.34141	470.943	8.37244	3.08043e-28	1.05569e-26	ESRP1	4875	protein_coding	epithelial splicing regulatory protein 1 [Source:HGNC Symbol;Acc:HGNC:25966]	-	3	1	0	520	504	575	0.0224025	0.0127037	0	4.15139	3.95831	4.21543
ENSG00000066629	1284	1293.13	1868.17	154.659	63.9199	73.1124	1481.77	97.2304	-3.93108	3.08678e-28	1.05635e-26	EML1	8935	protein_coding	echinoderm microtubule associated protein like 1 [Source:HGNC Symbol;Acc:HGNC:3330]	-	1500	888	1774	169	71	87	6.11149	6.15493	8.89198	0.736134	0.304241	0.347995
ENSG00000151229	520.448	460.167	747.689	41.1814	11.7036	23.5304	576.101	25.4718	-4.50173	3.3729e-28	1.1526e-26	SLC2A13	10027	protein_coding	solute carrier family 2 member 13 [Source:HGNC Symbol;Acc:HGNC:15956]	-	608	316	710	45	13	28	2.20741	1.95174	3.17122	0.174665	0.0496394	0.0998011
ENSG00000136010	303.88	265.033	437.03	26.5391	15.3048	26.8919	335.314	22.9119	-3.87103	3.75422e-28	1.28107e-26	ALDH1L2	8507	protein_coding	aldehyde dehydrogenase 1 family member L2 [Source:HGNC Symbol;Acc:HGNC:26777]	-	355	182	415	29	17	32	1.51915	1.32495	2.1848	0.132674	0.0765114	0.134438
ENSG00000172296	8.56	5.8249	27.3802	586.606	480.749	365.562	13.9217	477.639	5.07817	3.86738e-28	1.31779e-26	SPTLC3	8520	protein_coding	serine palmitoyltransferase long chain base subunit 3 [Source:HGNC Symbol;Acc:HGNC:16253]	-	10	4	26	641	534	435	0.0427278	0.0290754	0.13667	2.92808	2.39969	1.82473
ENSG00000105426	2288.09	2213.46	5351.77	201.331	86.4269	104.206	3284.44	130.655	-4.65246	3.9576e-28	1.3466e-26	PTPRS	8565	protein_coding	protein tyrosine phosphatase, receptor type S [Source:HGNC Symbol;Acc:HGNC:9681]	-	2673	1520	5082	220	96	124	11.3611	10.9906	26.5734	0.999677	0.429139	0.517419
ENSG00000172031	17.976	20.3871	12.637	224.21	213.366	208.412	17.0001	215.329	3.67713	4.41714e-28	1.50082e-26	EPHX4	2251	protein_coding	epoxide hydrolase 4 [Source:HGNC Symbol;Acc:HGNC:23758]	-	21	14	12	245	237	248	0.339621	0.385174	0.238751	4.23599	4.03113	3.93754
ENSG00000250337	273.92	243.19	391.747	17.3877	6.30196	5.04224	302.952	9.57729	-4.99489	4.59153e-28	1.55785e-26	PURPL	2638	lincRNA	p53 upregulated regulator of p53 levels [Source:HGNC Symbol;Acc:HGNC:48995]	-	320	167	372	19	7	6	4.41596	3.92055	6.31549	0.280313	0.101596	0.0812877
ENSG00000198223	219.992	266.489	195.874	10.9817	1.80056	4.20186	227.452	5.66137	-5.33678	4.80202e-28	1.62694e-26	CSF2RA	3830	protein_coding	colony stimulating factor 2 receptor alpha subunit [Source:HGNC Symbol;Acc:HGNC:2435]	-	257	183	186	12	2	5	2.44278	2.95908	2.17497	0.12194	0.0199933	0.0466573
ENSG00000153904	569.24	557.734	876.166	3873.79	3935.12	3786.72	667.713	3865.21	2.53258	5.39372e-28	1.82481e-26	DDAH1	4568	protein_coding	dimethylarginine dimethylaminohydrolase 1 [Source:HGNC Symbol;Acc:HGNC:2715]	-	665	383	832	4233	4371	4506	5.29963	5.19251	8.15711	36.0651	36.636	35.2544
ENSG00000175906	340.688	321.826	274.855	42.0965	28.809	41.1783	312.456	37.3612	-3.06341	5.46041e-28	1.84475e-26	ARL4D	1612	protein_coding	ADP ribosylation factor like GTPase 4D [Source:HGNC Symbol;Acc:HGNC:656]	-	398	221	261	46	32	49	8.98811	8.49048	7.25128	1.1106	0.760044	1.08637
ENSG00000149328	93.304	99.0233	86.3529	643.344	520.362	482.374	92.8934	548.693	2.56489	5.64015e-28	1.90277e-26	GLB1L2	7280	protein_coding	galactosidase beta 1 like 2 [Source:HGNC Symbol;Acc:HGNC:25129]	-	109	68	82	703	578	574	0.545061	0.578472	0.504454	3.75827	3.03984	2.81792
ENSG00000240990	4.28	4.36867	0	222.379	332.203	272.281	2.88289	275.621	6.59634	5.94375e-28	2.00235e-26	HOXA11-AS	3128	antisense	HOXA11 antisense RNA [Source:HGNC Symbol;Acc:HGNC:24957]	-	5	3	0	243	369	324	0.0581907	0.0593963	0	3.02346	4.51662	3.70192
ENSG00000156042	10.272	8.73735	18.9555	238.852	236.774	201.69	12.655	225.772	4.1405	6.35996e-28	2.13954e-26	CFAP70	7428	protein_coding	cilia and flagella associated protein 70 [Source:HGNC Symbol;Acc:HGNC:30726]	-	12	6	18	261	263	240	0.0588111	0.0500247	0.108527	1.36752	1.35562	1.15475
ENSG00000142279	659.976	717.919	637.116	137.271	91.8285	92.441	671.67	107.18	-2.64837	6.66889e-28	2.24029e-26	WTIP	13733	protein_coding	WT1 interacting protein [Source:HGNC Symbol;Acc:HGNC:20964]	-	771	493	605	150	102	110	2.0438	2.22324	1.97301	0.425099	0.284373	0.28627
ENSG00000141314	163.496	155.816	162.175	8.23627	5.40168	5.04224	160.496	6.22673	-4.69494	6.8783e-28	2.30738e-26	RHBDL3	5404	protein_coding	rhomboid like 3 [Source:HGNC Symbol;Acc:HGNC:16502]	-	191	107	154	9	6	6	1.28667	1.22623	1.27628	0.0648174	0.0425099	0.0396812
ENSG00000006210	3.424	2.91245	8.42467	220.549	225.07	179.84	4.92037	208.486	5.38444	7.19832e-28	2.41134e-26	CX3CL1	5983	protein_coding	C-X3-C motif chemokine ligand 1 [Source:HGNC Symbol;Acc:HGNC:10647]	-	4	2	8	241	250	214	0.0243384	0.0207022	0.0598839	1.5677	1.59983	1.27833
ENSG00000197461	469.944	416.48	948.828	40.2662	34.2106	27.7323	611.751	34.0697	-4.16876	8.31268e-28	2.78071e-26	PDGFA	4151	protein_coding	platelet derived growth factor subunit A [Source:HGNC Symbol;Acc:HGNC:8799]	-	549	286	901	44	38	33	4.81471	4.26696	9.72101	0.412538	0.350497	0.284125
ENSG00000204634	2548.31	2407.14	2852.8	754.076	620.293	673.139	2602.75	682.503	-1.93142	8.61374e-28	2.87738e-26	TBC1D8	6030	protein_coding	TBC1 domain family member 8 [Source:HGNC Symbol;Acc:HGNC:17791]	-	2977	1653	2709	824	689	801	17.9726	16.977	20.1201	5.31832	4.37478	4.74749
ENSG00000170456	1860.09	1823.19	2928.63	348.669	288.09	338.67	2203.97	325.143	-2.7611	8.8069e-28	2.93778e-26	DENND5B	11310	protein_coding	DENN domain containing 5B [Source:HGNC Symbol;Acc:HGNC:28338]	-	2173	1252	2781	381	320	403	6.99435	6.85562	11.0123	1.31107	1.08328	1.27348
ENSG00000138639	207.152	157.272	256.952	6.40599	1.80056	3.36149	207.126	3.85601	-5.75674	9.00314e-28	2.99903e-26	ARHGAP24	7908	protein_coding	Rho GTPase activating protein 24 [Source:HGNC Symbol;Acc:HGNC:25361]	-	242	108	244	7	2	4	1.11404	0.845789	1.38185	0.0344505	0.00968316	0.0180776
ENSG00000099864	588.928	573.753	629.744	48.5025	13.5042	38.6572	597.475	33.5546	-4.15409	1.00049e-27	3.32806e-26	PALM	4908	protein_coding	paralemmin [Source:HGNC Symbol;Acc:HGNC:8594]	-	688	394	598	53	15	46	5.1031	4.9716	5.45677	0.420277	0.117015	0.334967
ENSG00000116604	1830.98	1993.57	2366.28	512.479	407.827	406.741	2063.61	442.349	-2.2221	1.0783e-27	3.58189e-26	MEF2D	6400	protein_coding	myocyte enhancer factor 2D [Source:HGNC Symbol;Acc:HGNC:6997]	SRF	2139	1369	2247	560	453	484	12.1669	13.2473	15.724	3.40543	2.71002	2.7028
ENSG00000240184	192.6	215.521	365.42	6.40599	0.90028	4.20186	257.847	3.83604	-6.07241	1.08831e-27	3.61008e-26	PCDHGC3	5432	protein_coding	protocadherin gamma subfamily C, 3 [Source:HGNC Symbol;Acc:HGNC:8716]	-	225	148	347	7	1	5	1.5079	1.68736	2.86094	0.0501537	0.00704846	0.0328972
ENSG00000166415	860.28	693.163	1094.15	89.6839	34.2106	55.4646	882.532	59.7864	-3.88524	1.10519e-27	3.66097e-26	WDR72	8572	protein_coding	WD repeat domain 72 [Source:HGNC Symbol;Acc:HGNC:26790]	-	1005	476	1039	98	38	66	4.26809	3.43898	5.42841	0.444947	0.169729	0.275176
ENSG00000108960	2004.75	2143.56	2000.86	616.805	490.653	527.754	2049.72	545.071	-1.91082	1.22905e-27	4.06561e-26	MMD	3270	protein_coding	monocyte to macrophage differentiation associated [Source:HGNC Symbol;Acc:HGNC:7153]	-	2342	1472	1900	674	545	628	26.0729	27.8782	26.0223	8.02189	6.3812	6.86373
ENSG00000167680	432.28	436.867	562.347	32.0299	8.10252	10.0845	477.165	16.739	-4.83979	1.29228e-27	4.26884e-26	SEMA6B	4412	protein_coding	semaphorin 6B [Source:HGNC Symbol;Acc:HGNC:10739]	-	505	300	534	35	9	12	4.16683	4.21105	5.42057	0.308743	0.0781018	0.0972062
ENSG00000197329	216.568	244.646	272.749	1542.01	1270.29	1093.33	244.654	1301.88	2.41288	1.39473e-27	4.60086e-26	PELI1	4125	protein_coding	pellino E3 ubiquitin protein ligase 1 [Source:HGNC Symbol;Acc:HGNC:8827]	-	253	168	259	1685	1411	1301	2.23278	2.52226	2.812	15.8979	13.0966	11.272
ENSG00000183770	173.768	148.535	173.759	4.57571	3.60112	7.56336	165.354	5.24673	-4.96872	1.47275e-27	4.8515e-26	FOXL2	2917	protein_coding	forkhead box L2 [Source:HGNC Symbol;Acc:HGNC:1092]	Fork	203	102	165	5	4	9	2.53343	2.16555	2.5333	0.0667111	0.0525022	0.110269
ENSG00000143416	380.064	346.582	196.927	2461.73	3621.83	4664.07	307.857	3582.54	3.54076	1.51168e-27	4.97286e-26	SELENBP1	3504	protein_coding	selenium binding protein 1 [Source:HGNC Symbol;Acc:HGNC:10719]	-	444	238	187	2690	4023	5550	4.61285	4.20647	2.3901	29.8781	43.9582	56.6079
ENSG00000105048	1682.04	1855.23	826.671	113.478	79.2246	128.577	1454.65	107.093	-3.76285	1.51412e-27	4.97399e-26	TNNT1	2171	protein_coding	troponin T1, slow skeletal type [Source:HGNC Symbol;Acc:HGNC:11948]	-	1965	1274	785	124	88	153	32.9498	36.3425	16.1938	2.22293	1.55195	2.51872
ENSG00000130475	473.368	524.241	319.084	32.9451	10.8034	24.3708	438.898	22.7064	-4.27233	1.53102e-27	5.02259e-26	FCHO1	5694	protein_coding	FCH domain only 1 [Source:HGNC Symbol;Acc:HGNC:29002]	-	553	360	303	36	12	29	3.53556	3.91552	2.38322	0.246065	0.0806896	0.182024
ENSG00000242732	178.048	186.397	164.281	5.49085	1.80056	2.52112	176.242	3.27084	-5.76147	1.56695e-27	5.13338e-26	RTL5	4779	protein_coding	retrotransposon Gag like 5 [Source:HGNC Symbol;Acc:HGNC:29430]	-	208	128	156	6	2	3	1.58444	1.65874	1.46193	0.0488628	0.0160231	0.0224353
ENSG00000109929	597.488	560.647	522.329	1809.23	1949.11	1903.44	560.155	1887.26	1.75183	1.62933e-27	5.33041e-26	SC5D	5566	protein_coding	sterol-C5-desaturase [Source:HGNC Symbol;Acc:HGNC:10547]	-	698	385	496	1977	2165	2265	4.56523	4.28373	3.99096	13.8238	14.8925	14.5437
ENSG00000109113	4818.42	5275.9	3274.04	302.912	83.726	110.089	4456.12	165.576	-4.75085	1.64814e-27	5.38109e-26	RAB34	3325	protein_coding	RAB34, member RAS oncogene family [Source:HGNC Symbol;Acc:HGNC:16519]	-	5629	3623	3109	331	93	131	61.6297	67.481	41.8763	3.87437	1.07089	1.40808
ENSG00000171658	477.648	345.125	256.952	19.218	15.3048	29.4131	359.909	21.3119	-4.07466	1.64935e-27	5.38109e-26	NMRAL2P	2628	transcribed_unprocessed_pseudogene	NmrA like redox sensor 2, pseudogene [Source:HGNC Symbol;Acc:HGNC:52332]	-	558	237	244	21	17	35	7.72963	5.58506	4.15818	0.310999	0.247672	0.475983
ENSG00000186197	161.784	179.116	241.156	8.23627	2.70084	5.88261	194.019	5.60657	-5.1142	1.692e-27	5.51268e-26	EDARADD	3985	protein_coding	EDAR associated death domain [Source:HGNC Symbol;Acc:HGNC:14341]	-	189	123	229	9	3	7	1.72657	1.91153	2.57363	0.0878979	0.0288235	0.0627795
ENSG00000111186	5.992	11.6498	5.26542	204.077	180.056	184.042	7.63574	189.391	4.70581	1.76573e-27	5.74502e-26	WNT5B	4305	protein_coding	Wnt family member 5B [Source:HGNC Symbol;Acc:HGNC:16265]	-	7	8	5	223	200	219	0.0591936	0.115086	0.0520159	2.01603	1.77873	1.81811
ENSG00000141574	27.392	40.7743	21.0617	281.864	403.325	426.069	29.7427	370.419	3.66425	1.80279e-27	5.85758e-26	SECTM1	2961	protein_coding	secreted and transmembrane 1 [Source:HGNC Symbol;Acc:HGNC:10707]	-	32	28	20	308	448	507	0.393425	0.585631	0.302504	4.04834	5.79287	6.11953
ENSG00000174080	872.264	1000.43	428.605	42.0965	13.5042	30.2534	767.099	28.618	-4.74431	1.80934e-27	5.87085e-26	CTSF	2896	protein_coding	cathepsin F [Source:HGNC Symbol;Acc:HGNC:2531]	-	1019	687	407	46	15	36	12.8093	14.6914	6.29412	0.618193	0.198311	0.444276
ENSG00000183098	234.544	251.927	354.889	21.9634	9.0028	16.8075	280.453	15.9245	-4.1391	2.00759e-27	6.50525e-26	GPC6	6468	protein_coding	glypican 6 [Source:HGNC Symbol;Acc:HGNC:4454]	-	274	173	337	24	10	20	1.54216	1.65646	2.33345	0.144413	0.0591948	0.110512
ENSG00000168917	460.528	521.328	333.827	33.8602	9.90308	21.0093	438.561	21.5909	-4.34518	2.19887e-27	7.11535e-26	SLC35G2	4287	protein_coding	solute carrier family 35 member G2 [Source:HGNC Symbol;Acc:HGNC:28480]	-	538	358	317	37	11	25	4.56856	5.17171	3.31165	0.335902	0.0982411	0.208418
ENSG00000087076	413.448	442.692	209.564	14.6423	15.3048	22.6901	355.235	17.5457	-4.33464	2.2971e-27	7.42314e-26	HSD17B14	1281	protein_coding	hydroxysteroid 17-beta dehydrogenase 14 [Source:HGNC Symbol;Acc:HGNC:23238]	-	483	304	199	16	17	27	13.7261	14.697	6.95734	0.486111	0.508105	0.753291
ENSG00000057019	21212.5	20178.9	34227.3	3429.95	1887.89	2180.77	25206.3	2499.53	-3.3341	2.38249e-27	7.68862e-26	DCBLD2	11274	protein_coding	discoidin, CUB and LCCL domain containing 2 [Source:HGNC Symbol;Acc:HGNC:24627]	-	24781	13857	32502	3748	2097	2595	80.0186	76.1195	129.113	12.9386	7.12155	8.22636
ENSG00000010810	59.92	64.0739	126.37	1057.9	873.271	836.171	83.4546	922.449	3.46407	2.38908e-27	7.69945e-26	FYN	7411	protein_coding	FYN proto-oncogene, Src family tyrosine kinase [Source:HGNC Symbol;Acc:HGNC:4037]	-	70	44	120	1156	970	995	0.343852	0.367689	0.725176	6.07079	5.01128	4.79838
ENSG00000113448	5998.85	5533.65	9011.24	1199.75	1188.37	1152.99	6847.91	1180.37	-2.53654	2.46049e-27	7.91886e-26	PDE4D	16308	protein_coding	phosphodiesterase 4D [Source:HGNC Symbol;Acc:HGNC:8783]	-	7008	3800	8557	1311	1320	1372	15.6438	14.4307	23.4996	3.12872	3.09904	3.00678
ENSG00000104177	1148.75	1125.66	1154.18	97.9201	28.809	36.136	1142.86	54.2884	-4.39814	2.64616e-27	8.50491e-26	MYEF2	14067	protein_coding	myelin expression factor 2 [Source:HGNC Symbol;Acc:HGNC:17940]	Others	1342	773	1096	107	32	43	3.47297	3.40316	3.48938	0.296038	0.0870968	0.109248
ENSG00000141753	53524.8	57901	48933.6	6869.05	2661.23	3755.63	53453.1	4428.63	-3.59336	2.87659e-27	9.23302e-26	IGFBP4	2200	protein_coding	insulin like growth factor binding protein 4 [Source:HGNC Symbol;Acc:HGNC:5473]	-	62529	39761	46467	7506	2956	4469	1034.69	1119.28	945.935	132.785	51.4441	72.5999
ENSG00000114631	422.008	388.812	299.076	1763.48	2615.31	2459.77	369.965	2279.52	2.62307	2.9234e-27	9.37066e-26	PODXL2	2186	protein_coding	podocalyxin like 2 [Source:HGNC Symbol;Acc:HGNC:17936]	-	493	267	284	1927	2905	2927	8.21007	7.56425	5.81845	34.3081	50.8803	47.8543
ENSG00000116833	512.744	535.891	782.441	69.5507	32.4101	40.3379	610.359	47.4329	-3.68762	2.98115e-27	9.54289e-26	NR5A2	7559	protein_coding	nuclear receptor subfamily 5 group A member 2 [Source:HGNC Symbol;Acc:HGNC:7984]	SF-like	599	368	743	76	36	48	2.88478	3.01501	4.40214	0.391304	0.182344	0.226947
ENSG00000105088	228.552	186.397	236.944	21.0483	11.7036	11.7652	217.298	14.839	-3.87951	3.2588e-27	1.04177e-25	OLFM2	2500	protein_coding	olfactomedin 2 [Source:HGNC Symbol;Acc:HGNC:17189]	-	267	128	225	23	13	14	3.88796	3.17084	4.03071	0.358057	0.199094	0.200141
ENSG00000100485	953.584	933.44	1116.27	261.73	221.469	232.783	1001.1	238.661	-2.06909	3.3551e-27	1.07111e-25	SOS2	6938	protein_coding	SOS Ras/Rho guanine nucleotide exchange factor 2 [Source:HGNC Symbol;Acc:HGNC:11188]	-	1114	641	1060	286	246	277	5.84522	5.72175	6.84244	1.60434	1.35755	1.4269
ENSG00000108861	4173.86	4562.35	4607.24	1445.92	1474.66	1524.44	4447.82	1481.67	-1.58567	3.63354e-27	1.15845e-25	DUSP3	5012	protein_coding	dual specificity phosphatase 3 [Source:HGNC Symbol;Acc:HGNC:3069]	-	4876	3133	4375	1580	1638	1814	35.4163	38.7128	39.0936	12.269	12.5129	12.9352
ENSG00000130558	211.432	206.784	191.661	10.0666	1.80056	2.52112	203.292	4.79608	-5.42238	3.70451e-27	1.17949e-25	OLFM1	6123	protein_coding	olfactomedin 1 [Source:HGNC Symbol;Acc:HGNC:17187]	-	247	142	182	11	2	3	1.46853	1.43625	1.33121	0.0699186	0.012506	0.0175108
ENSG00000083307	0	0	0	2061.81	1486.36	1413.51	0	1653.89	13.0034	4.03423e-27	1.28275e-25	GRHL2	6060	protein_coding	grainyhead like transcription factor 2 [Source:HGNC Symbol;Acc:HGNC:2799]	CP2	0	0	0	2253	1651	1682	0	0	0	14.4695	10.4311	9.91977
ENSG00000131711	9903.92	9978.05	30115	733.943	282.688	336.99	16665.7	451.207	-5.20711	4.23479e-27	1.34473e-25	MAP1B	12630	protein_coding	microtubule associated protein 1B [Source:HGNC Symbol;Acc:HGNC:6836]	-	11570	6852	28597	802	314	401	33.3488	33.5984	101.404	2.47136	0.951876	1.13472
ENSG00000112576	8167.95	8402.42	5883.58	1642.68	1230.68	1270.64	7484.65	1381.34	-2.43789	4.26528e-27	1.35261e-25	CCND3	5802	protein_coding	cyclin D3 [Source:HGNC Symbol;Acc:HGNC:1585]	-	9542	5770	5587	1795	1367	1512	59.8704	61.589	43.1261	12.0407	9.02079	9.31371
ENSG00000118965	1200.97	1071.78	1628.07	244.343	223.269	239.506	1300.27	235.706	-2.46429	4.28729e-27	1.35778e-25	WDR35	7836	protein_coding	WD repeat domain 35 [Source:HGNC Symbol;Acc:HGNC:29250]	-	1403	736	1546	267	248	285	6.51799	5.81685	8.83597	1.32612	1.21174	1.29987
ENSG00000147119	479.36	498.029	419.127	75.9567	97.2302	84.8777	465.505	86.0215	-2.43522	4.53312e-27	1.43372e-25	CHST7	2289	protein_coding	carbohydrate sulfotransferase 7 [Source:HGNC Symbol;Acc:HGNC:13817]	-	560	342	398	83	108	101	8.9062	9.25305	7.78711	1.41123	1.80647	1.57697
ENSG00000100304	1668.34	1716.89	1803.93	6586.27	5471.9	5583.44	1729.72	5880.54	1.76545	4.65142e-27	1.46918e-25	TTLL12	4622	protein_coding	tubulin tyrosine ligase like 12 [Source:HGNC Symbol;Acc:HGNC:28974]	-	1949	1179	1713	7197	6078	6644	15.3508	15.7975	16.5984	60.6019	50.3483	51.3746
ENSG00000184922	1165.87	1195.56	1332.15	172.962	88.2274	76.4739	1231.19	112.554	-3.45287	4.71814e-27	1.48828e-25	FMNL1	7576	protein_coding	formin like 1 [Source:HGNC Symbol;Acc:HGNC:1212]	-	1362	821	1265	189	98	91	6.54466	6.71132	7.47807	0.970927	0.495268	0.429289
ENSG00000130222	13.696	11.6498	9.47775	172.047	216.967	195.807	11.6079	194.94	4.0586	4.86147e-27	1.53146e-25	GADD45G	1322	protein_coding	growth arrest and DNA damage inducible gamma [Source:HGNC Symbol;Acc:HGNC:4097]	-	16	8	9	188	241	233	0.440594	0.374769	0.304895	5.53466	6.97974	6.29902
ENSG00000135047	21009.7	20879.4	9956.9	1578.62	1581.79	2040.43	17282	1733.61	-3.31735	5.62602e-27	1.76996e-25	CTSL	2366	protein_coding	cathepsin L [Source:HGNC Symbol;Acc:HGNC:2537]	-	24544	14338	9455	1725	1757	2428	377.642	375.3	178.972	28.3752	28.4322	36.676
ENSG00000100505	645.424	605.79	643.434	46.6722	12.6039	42.859	631.549	34.045	-4.21237	5.90851e-27	1.85638e-25	TRIM9	8945	protein_coding	tripartite motif containing 9 [Source:HGNC Symbol;Acc:HGNC:16288]	-	754	416	611	51	14	51	3.06861	2.88017	3.05914	0.221898	0.0599241	0.203769
ENSG00000175895	320.144	317.457	292.757	2367.47	1573.69	1540.4	310.119	1827.19	2.55874	6.52731e-27	2.04809e-25	PLEKHF2	3137	protein_coding	pleckstrin homology and FYVE domain containing 2 [Source:HGNC Symbol;Acc:HGNC:20757]	-	374	218	278	2587	1748	1833	4.34017	4.30375	3.96889	32.0957	21.3344	20.8832
ENSG00000117676	914.208	911.597	1003.59	2913.81	3297.72	3465.7	943.131	3225.74	1.77397	7.1043e-27	2.2262e-25	RPS6KA1	5884	protein_coding	ribosomal protein S6 kinase A1 [Source:HGNC Symbol;Acc:HGNC:10430]	-	1068	626	953	3184	3663	4124	6.60768	6.5888	7.2537	21.0603	23.8352	25.0492
ENSG00000115339	0	0	0	1445.92	1415.24	1496.7	0	1452.62	12.8163	7.43296e-27	2.32612e-25	GALNT3	4686	protein_coding	polypeptide N-acetylgalactosaminyltransferase 3 [Source:HGNC Symbol;Acc:HGNC:4125]	-	0	0	0	1580	1572	1781	0	0	0	13.1226	12.8441	13.5834
ENSG00000183742	0	0	0	1682.03	1472.86	1328.63	0	1494.51	12.8572	7.57025e-27	2.36598e-25	MACC1	9898	protein_coding	MACC1, MET transcriptional regulator [Source:HGNC Symbol;Acc:HGNC:30215]	-	0	0	0	1838	1636	1581	0	0	0	7.22708	6.32834	5.70864
ENSG00000185477	1782.19	1543.6	4084.91	114.393	146.746	172.276	2470.23	144.472	-4.09552	7.6108e-27	2.37553e-25	GPRIN3	15205	protein_coding	GPRIN family member 3 [Source:HGNC Symbol;Acc:HGNC:27733]	-	2082	1060	3879	125	163	205	4.98476	4.31742	11.4254	0.319954	0.410445	0.481854
ENSG00000140057	174.624	163.097	179.024	12.812	9.0028	5.88261	172.248	9.23246	-4.23191	7.69496e-27	2.39865e-25	AK7	5001	protein_coding	adenylate kinase 7 [Source:HGNC Symbol;Acc:HGNC:20091]	-	204	112	170	14	10	7	1.48499	1.38697	1.52241	0.108952	0.0765591	0.0500253
ENSG00000160180	3.424	1.45622	0	317.554	300.693	389.093	1.62674	335.78	7.56945	7.7562e-27	2.41457e-25	TFF3	1168	protein_coding	trefoil factor 3 [Source:HGNC Symbol;Acc:HGNC:11757]	-	4	1	0	347	334	463	0.124672	0.0530227	0	11.5625	10.9486	14.1673
ENSG00000127561	279.056	269.402	245.368	38.4359	25.2078	32.7745	264.609	32.1394	-3.04195	8.49687e-27	2.64169e-25	SYNGR3	3420	protein_coding	synaptogyrin 3 [Source:HGNC Symbol;Acc:HGNC:11501]	-	326	185	233	42	28	39	3.4701	3.35004	3.05119	0.477956	0.313463	0.407556
ENSG00000184564	243.96	238.821	262.218	34.7754	30.6095	36.9764	248.333	34.1204	-2.86302	8.71343e-27	2.70548e-25	SLITRK6	4474	protein_coding	SLIT and NTRK like family member 6 [Source:HGNC Symbol;Acc:HGNC:23503]	-	285	164	249	38	34	44	2.31899	2.27014	2.49254	0.330561	0.290962	0.351484
ENSG00000167281	588.928	597.052	414.915	30.1997	9.0028	5.88261	533.632	15.0284	-5.15842	9.24411e-27	2.86652e-25	RBFOX3	9873	protein_coding	RNA binding fox-1 homolog 3 [Source:HGNC Symbol;Acc:HGNC:27097]	-	688	410	394	33	10	7	2.53682	2.57181	1.78725	0.130086	0.0387797	0.0253395
ENSG00000062038	1.712	0	0	1811.98	1553.88	1464.77	0.570667	1610.21	11.1469	1.0957e-26	3.39325e-25	CDH3	6236	protein_coding	cadherin 3 [Source:HGNC Symbol;Acc:HGNC:1762]	-	2	0	0	1980	1726	1743	0.0116755	0	0	12.3573	10.5971	9.98941
ENSG00000151640	297.032	317.457	252.74	32.9451	14.4045	21.8497	289.076	23.0664	-3.6487	1.11232e-26	3.44023e-25	DPYSL4	3176	protein_coding	dihydropyrimidinase like 4 [Source:HGNC Symbol;Acc:HGNC:3016]	-	347	218	240	36	16	26	3.9774	4.2509	3.38431	0.44115	0.192883	0.292578
ENSG00000262454	301.312	334.932	338.04	54.9085	35.1109	42.0186	324.761	44.0127	-2.88363	1.26295e-26	3.90103e-25	MIR193BHG	6049	lincRNA	MIR193B host gene [Source:HGNC Symbol;Acc:HGNC:51945]	-	352	230	321	60	39	50	2.11841	2.35477	2.37662	0.38604	0.246851	0.295417
ENSG00000145604	671.104	693.163	735.052	3635.86	2828.68	2626.17	699.773	3030.23	2.11451	1.512e-26	4.66425e-25	SKP2	3837	protein_coding	S-phase kinase associated protein 2 [Source:HGNC Symbol;Acc:HGNC:10901]	-	784	476	698	3973	3142	3125	7.43831	7.68281	8.1471	40.2987	31.3522	29.1076
ENSG00000004399	2587.69	2469.76	3609.97	389.85	185.458	197.488	2889.14	257.598	-3.48804	1.71193e-26	5.27415e-25	PLXND1	9738	protein_coding	plexin D1 [Source:HGNC Symbol;Acc:HGNC:9107]	-	3023	1696	3428	426	206	235	11.301	10.786	15.7656	1.70257	0.809937	0.862475
ENSG00000264230	243.96	307.263	225.36	29.2845	29.7092	31.9342	258.861	30.3093	-3.09023	1.74459e-26	5.36782e-25	ANXA8L1	2860	protein_coding	annexin A8 like 1 [Source:HGNC Symbol;Acc:HGNC:23334]	-	285	211	214	32	33	38	3.62768	4.569	3.3511	0.43546	0.441776	0.47486
ENSG00000196872	17.976	27.6683	35.8048	497.837	361.012	294.971	27.1497	384.607	3.83689	1.7826e-26	5.47769e-25	KIAA1211L	4705	protein_coding	KIAA1211 like [Source:HGNC Symbol;Acc:HGNC:33454]	-	21	19	34	544	401	351	0.162484	0.250091	0.323637	4.49991	3.26316	2.66622
ENSG00000176485	2229.88	2347.43	2240.96	721.131	602.287	698.35	2272.76	673.923	-1.75356	1.95283e-26	5.99305e-25	PLA2G16	3116	protein_coding	phospholipase A2 group XVI [Source:HGNC Symbol;Acc:HGNC:17825]	-	2605	1612	2128	788	669	831	30.4341	32.0385	30.5853	9.84223	8.2202	9.5313
ENSG00000167074	125.832	138.341	85.2998	881.281	722.925	694.148	116.491	766.118	2.72171	2.00093e-26	6.13275e-25	TEF	4715	protein_coding	TEF, PAR bZIP transcription factor [Source:HGNC Symbol;Acc:HGNC:11722]	TF_bZIP	147	95	81	963	803	826	1.13497	1.2478	0.769383	7.94894	6.5206	6.26104
ENSG00000206075	5.992	0	0	369.717	249.378	286.567	1.99733	301.887	6.96607	2.03114e-26	6.21733e-25	SERPINB5	3939	protein_coding	serpin family B member 5 [Source:HGNC Symbol;Acc:HGNC:8949]	-	7	0	0	404	277	341	0.0646937	0	0	3.99172	2.69245	3.09398
ENSG00000172602	848.296	883.928	543.391	109.817	70.2218	85.718	758.539	88.5856	-3.09806	2.19668e-26	6.71539e-25	RND1	3976	protein_coding	Rho family GTPase 1 [Source:HGNC Symbol;Acc:HGNC:18314]	-	991	607	516	120	78	102	9.07355	9.45469	5.81223	1.17463	0.751108	0.916858
ENSG00000169715	0	0	0	1895.26	1265.79	1266.44	0	1475.83	12.8391	2.37959e-26	7.26523e-25	MT1E	1052	protein_coding	metallothionein 1E [Source:HGNC Symbol;Acc:HGNC:7397]	-	0	0	0	2071	1406	1507	0	0	0	76.6177	51.1709	51.1972
ENSG00000163817	0	1.45622	0	2339.1	2753.06	2611.04	0.485408	2567.73	12.6763	2.77208e-26	8.45094e-25	SLC6A20	6651	protein_coding	solute carrier family 6 member 20 [Source:HGNC Symbol;Acc:HGNC:30927]	-	0	1	0	2556	3058	3107	0	0.00931146	0	14.9568	17.6037	16.6956
ENSG00000103260	4007.79	4825.93	2987.6	563.727	297.993	297.492	3940.44	386.404	-3.35038	2.77505e-26	8.45094e-25	METRN	3692	protein_coding	meteorin, glial cell differentiation regulator [Source:HGNC Symbol;Acc:HGNC:14151]	-	4682	3314	2837	616	331	354	46.1657	55.5899	34.4141	6.49357	3.43258	3.42681
ENSG00000144935	447.688	429.586	485.472	103.411	100.831	95.8025	454.249	100.015	-2.18441	3.01492e-26	9.16966e-25	TRPC1	4768	protein_coding	transient receptor potential cation channel subfamily C member 1 [Source:HGNC Symbol;Acc:HGNC:12333]	-	523	295	461	113	112	114	3.99315	3.83169	4.33016	0.922373	0.899364	0.85451
ENSG00000160200	177.192	340.757	174.812	8.23627	4.5014	5.88261	230.92	6.20676	-5.21525	3.02673e-26	9.19385e-25	CBS	6786	protein_coding	cystathionine-beta-synthase [Source:HGNC Symbol;Acc:HGNC:1550]	-	207	234	166	9	5	7	1.11047	2.13554	1.09555	0.0516171	0.0282105	0.0368666
ENSG00000106123	12.84	16.0185	8.42467	1479.78	416.83	386.572	12.4277	761.062	5.95067	3.08494e-26	9.3587e-25	EPHB6	5325	protein_coding	EPH receptor B6 [Source:HGNC Symbol;Acc:HGNC:3396]	-	15	11	8	1617	463	460	0.102547	0.127932	0.0672837	11.8183	3.32901	3.08736
ENSG00000072832	208.008	155.816	204.298	16.4725	10.8034	12.6056	189.374	13.2938	-3.83787	3.17556e-26	9.62134e-25	CRMP1	5823	protein_coding	collapsin response mediator protein 1 [Source:HGNC Symbol;Acc:HGNC:2365]	-	243	107	194	18	12	15	1.51918	1.138	1.49209	0.120307	0.0789021	0.0920646
ENSG00000105523	6.848	8.73735	16.8493	189.434	316.898	330.267	10.8116	278.866	4.69303	3.1877e-26	9.64584e-25	FAM83E	2529	protein_coding	family with sequence similarity 83 member E [Source:HGNC Symbol;Acc:HGNC:25972]	-	8	6	16	207	352	393	0.115157	0.146929	0.283342	3.18556	5.32902	5.55382
ENSG00000029534	171.2	174.747	225.36	11.8968	3.60112	5.88261	190.436	7.12686	-4.74702	3.1997e-26	9.66984e-25	ANK1	10797	protein_coding	ankyrin 1 [Source:HGNC Symbol;Acc:HGNC:492]	-	200	120	214	13	4	7	0.674337	0.688308	0.887667	0.0468603	0.0141844	0.0231709
ENSG00000198538	35.952	50.9679	73.7158	475.873	459.143	490.778	53.5452	475.265	3.15634	3.32842e-26	1.00461e-24	ZNF28	5974	protein_coding	zinc finger protein 28 [Source:HGNC Symbol;Acc:HGNC:13073]	zf-C2H2	42	35	70	520	510	584	0.255938	0.362834	0.524774	3.38768	3.26858	3.49378
ENSG00000136161	37.664	34.9494	31.5925	358.735	311.497	247.91	34.7353	306.047	3.13592	3.45997e-26	1.04299e-24	RCBTB2	3545	protein_coding	RCC1 and BTB domain containing protein 2 [Source:HGNC Symbol;Acc:HGNC:1914]	-	44	24	30	392	346	295	0.451842	0.419276	0.379004	4.30362	3.73692	2.97409
ENSG00000163909	172.056	183.484	272.749	12.812	5.40168	7.56336	209.43	8.59234	-4.61198	3.66307e-26	1.10282e-24	HEYL	3661	protein_coding	hes related family bHLH transcription factor with YRPW motif-like [Source:HGNC Symbol;Acc:HGNC:4882]	bHLH	201	126	259	14	6	9	1.99869	2.13145	3.16839	0.148831	0.0627488	0.08786
ENSG00000105419	1046.89	990.233	787.706	77.787	21.6067	59.6665	941.609	53.0201	-4.15047	3.73689e-26	1.12362e-24	MEIS3	5122	protein_coding	Meis homeobox 3 [Source:HGNC Symbol;Acc:HGNC:29537]	Homeobox	1223	680	748	85	24	71	8.69235	8.22194	6.54035	0.645868	0.179401	0.495413
ENSG00000165152	978.408	978.583	1047.82	226.955	237.674	286.567	1001.6	250.399	-1.99938	4.02961e-26	1.2101e-24	TMEM246	5568	protein_coding	transmembrane protein 246 [Source:HGNC Symbol;Acc:HGNC:28180]	-	1143	672	995	248	264	341	7.47304	7.47437	8.00319	1.73347	1.81534	2.18879
ENSG00000074181	1281.43	1019.36	1514.33	221.464	217.868	268.919	1271.71	236.084	-2.42975	4.03802e-26	1.2111e-24	NOTCH3	9394	protein_coding	notch 3 [Source:HGNC Symbol;Acc:HGNC:7883]	-	1497	700	1438	242	242	320	5.80125	4.61479	6.85563	1.0026	0.986322	1.21744
ENSG00000267056	169.488	148.535	229.572	8.23627	9.0028	10.9248	182.532	9.38797	-4.27958	4.12069e-26	1.23434e-24	AC005336.1	1243	processed_pseudogene	inositol polyphosphate multikinase (IPMK) pseudogene	-	198	102	218	9	10	13	5.79888	5.08199	7.85461	0.281797	0.308023	0.373784
ENSG00000137462	3.424	1.45622	0	258.07	394.323	402.539	1.62674	351.644	7.63929	4.2483e-26	1.27096e-24	TLR2	5217	protein_coding	toll like receptor 2 [Source:HGNC Symbol;Acc:HGNC:11848]	-	4	1	0	282	438	479	0.0279119	0.0118709	0	2.10374	3.21445	3.28143
ENSG00000182890	168.632	205.328	219.041	12.812	16.205	19.3286	197.667	16.1152	-3.61061	4.49093e-26	1.34186e-24	GLUD2	2493	protein_coding	glutamate dehydrogenase 2 [Source:HGNC Symbol;Acc:HGNC:4336]	-	197	141	208	14	18	23	2.8767	3.50269	3.73663	0.21856	0.276442	0.329727
ENSG00000170703	196.88	209.696	152.697	1.83028	2.70084	2.52112	186.425	2.35075	-6.30446	4.85269e-26	1.44813e-24	TTLL6	5097	protein_coding	tubulin tyrosine ligase like 6 [Source:HGNC Symbol;Acc:HGNC:26664]	-	230	144	145	2	3	3	1.64272	1.74966	1.27407	0.0152714	0.0225352	0.0210356
ENSG00000154153	77.896	62.6177	127.423	693.677	786.845	751.293	89.3123	743.938	3.0511	5.04186e-26	1.5027e-24	RETREG1	4568	protein_coding	reticulophagy regulator 1 [Source:HGNC Symbol;Acc:HGNC:25964]	-	91	43	121	758	874	894	0.725213	0.582971	1.18631	6.45814	7.32553	6.99455
ENSG00000101210	3517.3	3870.65	2410.51	17651.2	28281.4	30035.8	3266.15	25322.8	2.95493	5.15468e-26	1.5344e-24	EEF1A2	4910	protein_coding	eukaryotic translation elongation factor 1 alpha 2 [Source:HGNC Symbol;Acc:HGNC:3192]	-	4109	2658	2289	19288	31414	35741	30.4653	33.5257	20.8787	152.887	244.96	260.156
ENSG00000186166	209.72	208.24	196.927	780.616	890.377	757.176	204.962	809.389	1.9815	5.35178e-26	1.59108e-24	CCDC84	5105	protein_coding	coiled-coil domain containing 84 [Source:HGNC Symbol;Acc:HGNC:30460]	-	245	143	187	853	989	901	1.74711	1.73478	1.64053	6.50306	7.41745	6.30779
ENSG00000171310	807.208	824.223	1128.91	91.5141	33.3104	36.136	920.112	53.6535	-4.10247	5.44751e-26	1.61752e-24	CHST11	6492	protein_coding	carbohydrate sulfotransferase 11 [Source:HGNC Symbol;Acc:HGNC:17422]	-	943	566	1072	100	37	43	5.2879	5.39937	7.39529	0.599496	0.218211	0.236722
ENSG00000082458	349.248	368.425	442.295	1437.69	1521.47	1676.54	386.656	1545.23	1.99883	5.46658e-26	1.62116e-24	DLG3	7844	protein_coding	discs large MAGUK scaffold protein 3 [Source:HGNC Symbol;Acc:HGNC:2902]	-	408	253	420	1571	1690	1995	1.89353	1.9975	2.39801	7.79477	8.24903	9.08979
ENSG00000107249	991.248	966.933	1722.84	106.156	36.9115	55.4646	1227.01	66.1775	-4.21395	6.02991e-26	1.786e-24	GLIS3	11826	protein_coding	GLIS family zinc finger 3 [Source:HGNC Symbol;Acc:HGNC:28510]	zf-C2H2	1158	664	1636	116	41	66	3.56468	3.47724	6.19562	0.381755	0.132739	0.199459
ENSG00000083290	889.384	838.786	1272.12	151.913	82.8257	107.568	1000.1	114.102	-3.13261	6.68682e-26	1.9781e-24	ULK2	9843	protein_coding	unc-51 like autophagy activating kinase 2 [Source:HGNC Symbol;Acc:HGNC:13480]	-	1039	576	1208	166	92	128	3.84272	3.6241	5.4964	0.656365	0.357861	0.464762
ENSG00000121361	11.984	10.1936	6.3185	225.125	168.352	182.361	9.49869	191.946	4.32631	6.82308e-26	2.0159e-24	KCNJ8	2484	protein_coding	potassium voltage-gated channel subfamily J member 8 [Source:HGNC Symbol;Acc:HGNC:6269]	-	14	7	6	246	187	217	0.205176	0.174522	0.108178	3.85432	2.88233	3.12217
ENSG00000182195	1546.79	1568.35	839.308	79.6173	18.9059	52.9435	1318.15	50.4889	-4.70664	7.08844e-26	2.09171e-24	LDOC1	1381	protein_coding	LDOC1, regulator of NFKB signaling [Source:HGNC Symbol;Acc:HGNC:6548]	-	1807	1077	797	87	21	63	47.6337	48.2977	25.8466	2.45183	0.58221	1.6304
ENSG00000079112	683.944	557.734	526.542	2482.78	2904.3	3619.49	589.407	3002.19	2.34756	7.92214e-26	2.33482e-24	CDH17	3901	protein_coding	cadherin 17 [Source:HGNC Symbol;Acc:HGNC:1756]	-	799	383	500	2713	3226	4307	7.45626	6.08034	5.74028	27.0669	31.6623	39.4591
ENSG00000139292	0	0	0	1432.2	1329.71	1057.19	0	1273.03	12.6258	8.14432e-26	2.39733e-24	LGR5	5251	protein_coding	leucine rich repeat containing G protein-coupled receptor 5 [Source:HGNC Symbol;Acc:HGNC:4504]	-	0	0	0	1565	1477	1258	0	0	0	11.5994	10.7694	8.56223
ENSG00000132429	501.616	442.692	355.942	53.0782	61.219	73.9528	433.417	62.75	-2.78687	9.13794e-26	2.68649e-24	POPDC3	1881	protein_coding	popeye domain containing 3 [Source:HGNC Symbol;Acc:HGNC:17649]	-	586	304	338	58	68	88	11.3412	10.009	8.04761	1.20006	1.38412	1.67202
ENSG00000182534	1237.78	1146.05	927.767	138.186	52.2162	80.6758	1103.86	90.3595	-3.61164	9.46539e-26	2.77932e-24	MXRA7	9257	protein_coding	matrix remodeling associated 7 [Source:HGNC Symbol;Acc:HGNC:7541]	-	1446	787	881	151	58	96	5.68654	5.26513	4.26231	0.63485	0.23989	0.370638
ENSG00000088899	354.384	436.867	455.985	78.7022	62.1193	58.8261	415.746	66.5492	-2.64315	9.85825e-26	2.8911e-24	LZTS3	5395	protein_coding	leucine zipper tumor suppressor family member 3 [Source:HGNC Symbol;Acc:HGNC:30139]	-	414	300	433	86	69	70	2.79357	3.44377	3.59448	0.6204	0.489679	0.463719
ENSG00000023445	1224.08	1272.74	1690.2	302.912	250.278	301.694	1395.67	284.961	-2.29211	1.10266e-25	3.22976e-24	BIRC3	7518	protein_coding	baculoviral IAP repeat containing 3 [Source:HGNC Symbol;Acc:HGNC:591]	-	1430	874	1605	331	278	359	6.92443	7.19969	9.56119	1.71352	1.41578	1.70663
ENSG00000073756	2545.74	2201.81	3036.04	260.815	81.9255	176.478	2594.53	173.073	-3.9063	1.11253e-25	3.25466e-24	PTGS2	5269	protein_coding	prostaglandin-endoperoxide synthase 2 [Source:HGNC Symbol;Acc:HGNC:9605]	-	2974	1512	2883	285	91	210	20.5477	17.7717	24.5051	2.10514	0.661252	1.42442
ENSG00000081052	347.536	278.139	462.304	38.4359	27.9087	42.0186	362.66	36.1211	-3.32808	1.1261e-25	3.29032e-24	COL4A4	10076	protein_coding	collagen type IV alpha 4 chain [Source:HGNC Symbol;Acc:HGNC:2206]	-	406	191	439	42	31	50	1.46686	1.17395	1.95126	0.162228	0.117795	0.17735
ENSG00000104369	0	0	0	1498.09	1096.54	1155.51	0	1250.05	12.5995	1.13962e-25	3.32574e-24	JPH1	4378	protein_coding	junctophilin 1 [Source:HGNC Symbol;Acc:HGNC:14201]	-	0	0	0	1637	1218	1375	0	0	0	14.5525	10.6519	11.2247
ENSG00000111424	97.584	107.761	176.918	1517.3	1033.52	991.64	127.421	1180.82	3.21137	1.19583e-25	3.4855e-24	VDR	5674	protein_coding	vitamin D receptor [Source:HGNC Symbol;Acc:HGNC:12679]	THR-like	114	74	168	1658	1148	1180	0.731418	0.807695	1.32605	11.3726	7.74652	7.43261
ENSG00000073792	395.472	332.019	417.021	1351.66	1538.58	1559.73	381.504	1483.32	1.95634	1.21951e-25	3.55016e-24	IGF2BP2	4735	protein_coding	insulin like growth factor 2 mRNA binding protein 2 [Source:HGNC Symbol;Acc:HGNC:28867]	-	462	228	396	1477	1709	1856	3.55199	2.98208	3.74554	12.1402	13.819	14.009
ENSG00000213190	1337.07	1406.71	728.734	121.714	120.637	151.267	1157.51	131.206	-3.14018	1.23036e-25	3.57738e-24	MLLT11	4075	protein_coding	MLLT11, transcription factor 7 cofactor [Source:HGNC Symbol;Acc:HGNC:16997]	-	1562	966	692	133	134	180	13.9542	14.681	7.60532	1.27025	1.25902	1.57868
ENSG00000143512	282.48	371.337	221.148	15.5574	21.6067	28.5727	291.655	21.9123	-3.72735	1.42517e-25	4.13873e-24	HHIPL2	3289	protein_coding	HHIP like 2 [Source:HGNC Symbol;Acc:HGNC:25842]	-	330	255	210	17	24	34	3.65258	4.80155	2.85953	0.201164	0.279384	0.369457
ENSG00000166532	855.144	790.73	1032.02	94.2596	29.7092	48.7416	892.632	57.5701	-3.9563	1.48658e-25	4.3118e-24	RIMKLB	8619	protein_coding	ribosomal modification protein rimK like family member B [Source:HGNC Symbol;Acc:HGNC:29228]	-	999	543	980	103	33	58	4.21948	3.90164	5.09223	0.465098	0.146592	0.240502
ENSG00000113161	1157.31	1185.37	1367.96	4003.74	4709.36	5028.79	1236.88	4580.63	1.88882	1.58003e-25	4.57726e-24	HMGCR	6215	protein_coding	3-hydroxy-3-methylglutaryl-CoA reductase [Source:HGNC Symbol;Acc:HGNC:5006]	-	1352	814	1299	4375	5231	5984	7.91928	8.11126	9.36068	27.3969	32.2253	34.4111
ENSG00000114859	93.304	81.5486	105.308	438.353	463.644	489.097	93.387	463.698	2.30601	1.69018e-25	4.89042e-24	CLCN2	8523	protein_coding	chloride voltage-gated channel 2 [Source:HGNC Symbol;Acc:HGNC:2020]	-	109	56	100	479	515	582	0.465569	0.406912	0.525469	2.1873	2.3135	2.4405
ENSG00000163710	548.696	537.347	409.65	73.2113	61.219	90.7603	498.564	75.0635	-2.72983	1.91563e-25	5.53601e-24	PCOLCE2	3538	protein_coding	procollagen C-endopeptidase enhancer 2 [Source:HGNC Symbol;Acc:HGNC:8739]	-	641	369	389	80	68	108	6.59554	6.45912	4.92415	0.880028	0.735877	1.09097
ENSG00000013588	9063.33	8955.78	13377.3	1824.79	2025.63	2245.48	10465.5	2031.97	-2.36468	2.09417e-25	6.04464e-24	GPRC5A	8440	protein_coding	G protein-coupled receptor class C group 5 member A [Source:HGNC Symbol;Acc:HGNC:9836]	-	10588	6150	12703	1994	2250	2672	45.669	45.1271	67.4067	9.1949	10.2069	11.3147
ENSG00000105329	3360.66	3512.41	3403.57	561.897	287.189	257.994	3425.55	369.027	-3.21499	2.17145e-25	6.2601e-24	TGFB1	3238	protein_coding	transforming growth factor beta 1 [Source:HGNC Symbol;Acc:HGNC:11766]	-	3926	2412	3232	614	319	307	44.1391	46.1323	44.7027	7.37999	3.77197	3.38852
ENSG00000198435	96.728	112.129	95.8306	592.096	454.641	595.824	101.563	547.521	2.43598	2.20672e-25	6.35408e-24	NRARP	1770	protein_coding	NOTCH regulated ankyrin repeat protein [Source:HGNC Symbol;Acc:HGNC:33843]	-	113	77	91	647	505	709	2.3241	2.69415	2.30254	14.2264	10.9238	14.316
ENSG00000103034	547.84	634.914	597.098	129.95	149.446	145.385	593.284	141.594	-2.06531	2.33264e-25	6.70325e-24	NDRG4	9647	protein_coding	NDRG family member 4 [Source:HGNC Symbol;Acc:HGNC:14466]	-	640	436	567	142	166	173	2.41512	2.79897	2.63227	0.572876	0.658824	0.640918
ENSG00000100284	510.176	454.342	508.639	1531.03	1607	1683.27	491.053	1607.1	1.70877	2.33363e-25	6.70325e-24	TOM1	5871	protein_coding	target of myb1 membrane trafficking protein [Source:HGNC Symbol;Acc:HGNC:11982]	-	596	312	483	1673	1785	2003	3.69559	3.29115	3.68446	11.0904	11.6407	12.1932
ENSG00000035862	4338.21	4359.94	3475.18	897.754	586.082	556.327	4057.77	680.054	-2.57717	2.35795e-25	6.76496e-24	TIMP2	5633	protein_coding	TIMP metallopeptidase inhibitor 2 [Source:HGNC Symbol;Acc:HGNC:11821]	-	5068	2994	3300	981	651	662	32.7527	32.9167	26.237	6.77788	4.42481	4.20017
ENSG00000001561	159.216	132.516	209.564	876.705	920.986	848.777	167.099	882.156	2.39539	2.44306e-25	6.99284e-24	ENPP4	4651	protein_coding	ectonucleotide pyrophosphatase/phosphodiesterase 4 [Source:HGNC Symbol;Acc:HGNC:3359]	-	186	91	199	958	1023	1010	1.45585	1.21171	1.91622	8.01648	8.42138	7.7611
ENSG00000073331	388.624	407.743	504.427	76.8719	53.1165	70.5913	433.598	66.8599	-2.69706	2.44326e-25	6.99284e-24	ALPK1	12325	protein_coding	alpha kinase 1 [Source:HGNC Symbol;Acc:HGNC:20917]	-	454	280	479	84	59	84	1.34097	1.40694	1.74056	0.265251	0.183282	0.24358
ENSG00000080493	203.728	158.729	241.156	16.4725	9.0028	13.446	201.204	12.9738	-3.95826	2.45536e-25	7.01901e-24	SLC4A4	9622	protein_coding	solute carrier family 4 member 4 [Source:HGNC Symbol;Acc:HGNC:11030]	-	238	109	229	18	10	16	0.900454	0.701562	1.06588	0.0728068	0.0397913	0.0594296
ENSG00000163110	12562.7	11354.2	17294.8	3106.9	2621.61	2611.88	13737.2	2780.13	-2.30494	2.46493e-25	7.03793e-24	PDLIM5	11090	protein_coding	PDZ and LIM domain 5 [Source:HGNC Symbol;Acc:HGNC:17468]	-	14676	7797	16423	3395	2912	3108	48.1755	43.5412	66.3224	11.9144	10.0534	10.0161
ENSG00000104321	160.072	158.729	235.891	10.0666	3.60112	5.04224	184.897	6.23664	-4.89763	2.60279e-25	7.42262e-24	TRPA1	6377	protein_coding	transient receptor potential cation channel subfamily A member 1 [Source:HGNC Symbol;Acc:HGNC:497]	-	187	109	224	11	4	6	1.06752	1.05856	1.57315	0.0671337	0.0240158	0.0336266
ENSG00000172794	309.872	326.194	195.874	10.0666	23.4073	15.9671	277.313	16.4803	-4.07094	2.61694e-25	7.45406e-24	RAB37	5074	protein_coding	RAB37, member RAS oncogene family [Source:HGNC Symbol;Acc:HGNC:30268]	-	362	224	186	11	26	19	2.59722	2.73402	1.64173	0.0843736	0.19619	0.133829
ENSG00000154678	618.032	541.716	841.414	48.5025	10.8034	21.8497	667.054	27.0518	-4.62696	2.79438e-25	7.94995e-24	PDE1C	13821	protein_coding	phosphodiesterase 1C [Source:HGNC Symbol;Acc:HGNC:8776]	-	722	372	799	53	12	26	1.90173	1.6669	2.58909	0.149245	0.0332427	0.067233
ENSG00000047597	129.256	132.516	128.476	505.158	567.176	591.623	130.083	554.652	2.09328	2.80142e-25	7.96046e-24	XK	5209	protein_coding	X-linked Kx blood group [Source:HGNC Symbol;Acc:HGNC:12811]	-	151	91	122	552	630	704	1.05529	1.08191	1.04893	4.12429	4.63063	4.83022
ENSG00000198756	10.272	5.8249	2.10617	229.7	207.965	170.596	6.06769	202.754	5.00961	3.09123e-25	8.7735e-24	COLGALT2	7806	protein_coding	collagen beta(1-O)galactosyltransferase 2 [Source:HGNC Symbol;Acc:HGNC:16790]	-	12	4	2	251	231	203	0.0559632	0.0317348	0.0114747	1.25144	1.13302	0.929428
ENSG00000279233	47.08	24.7558	37.911	295.591	328.602	315.98	36.5823	313.391	3.06862	3.11319e-25	8.82528e-24	AC122688.3	3467	TEC	novel transcript	-	55	17	36	323	365	376	0.577509	0.303669	0.465037	3.62588	4.03082	3.87599
ENSG00000070759	11.128	13.106	15.7963	181.198	179.156	170.596	13.3434	176.983	3.73823	3.14477e-25	8.90419e-24	TESK2	3322	protein_coding	testis associated actin remodelling kinase 2 [Source:HGNC Symbol;Acc:HGNC:11732]	-	13	9	15	198	199	203	0.14246	0.167783	0.202223	2.31969	2.29355	2.18396
ENSG00000185950	2407.93	2404.23	4469.29	370.632	193.56	236.985	3093.81	267.059	-3.53451	3.21528e-25	9.09301e-24	IRS2	8138	protein_coding	insulin receptor substrate 2 [Source:HGNC Symbol;Acc:HGNC:6126]	-	2813	1651	4244	405	215	282	12.5835	12.5642	23.3559	1.93688	1.01152	1.23845
ENSG00000213214	4.28	11.6498	22.1148	269.967	401.525	368.083	12.6815	346.525	4.79558	3.57141e-25	1.00882e-23	ARHGEF35	2431	protein_coding	Rho guanine nucleotide exchange factor 35 [Source:HGNC Symbol;Acc:HGNC:33846]	-	5	8	21	295	446	438	0.0748747	0.203803	0.386878	4.72282	7.02431	6.43928
ENSG00000127831	29.96	13.106	33.6987	348.669	1080.34	1231.99	25.5882	886.997	5.09456	3.63391e-25	1.02525e-23	VIL1	6920	protein_coding	villin 1 [Source:HGNC Symbol;Acc:HGNC:12690]	-	35	9	32	381	1200	1466	0.184125	0.0805455	0.207101	2.14281	6.6394	7.5714
ENSG00000100154	488.776	473.273	1019.38	53.9933	28.809	32.7745	660.478	38.5256	-4.10157	4.16578e-25	1.17392e-23	TTC28	12645	protein_coding	tetratricopeptide repeat domain 28 [Source:HGNC Symbol;Acc:HGNC:29179]	-	571	325	968	59	32	39	1.64387	1.59173	3.42843	0.181592	0.0968914	0.110229
ENSG00000153317	3632.01	3516.78	4607.24	806.24	469.946	521.031	3918.68	599.072	-2.70984	4.46877e-25	1.25781e-23	ASAP1	8280	protein_coding	ArfGAP with SH3 domain, ankyrin repeat and PH domain 1 [Source:HGNC Symbol;Acc:HGNC:2720]	-	4243	2415	4375	881	522	620	18.6549	18.0631	23.6639	4.14105	2.41376	2.67615
ENSG00000120211	1157.31	1068.87	505.48	70.4659	54.0168	85.718	910.554	70.0669	-3.69891	4.71448e-25	1.3254e-23	INSL4	1952	protein_coding	insulin like 4 [Source:HGNC Symbol;Acc:HGNC:6087]	-	1352	734	480	77	60	102	25.2143	23.2874	11.0129	1.53524	1.17686	1.86754
ENSG00000121957	706.2	655.301	831.936	2469.05	2887.2	2743.82	731.146	2700.02	1.88384	5.55584e-25	1.5601e-23	GPSM2	9130	protein_coding	G protein signaling modulator 2 [Source:HGNC Symbol;Acc:HGNC:29501]	-	825	450	790	2698	3207	3265	3.28953	3.05244	3.87521	11.501	13.4488	12.7809
ENSG00000106526	1.712	4.36867	3.15925	187.604	263.782	184.042	3.07998	211.809	6.19664	5.70773e-25	1.60086e-23	ACTR3C	6460	protein_coding	ARP3 actin related protein 3 homolog C [Source:HGNC Symbol;Acc:HGNC:37282]	-	2	3	3	205	293	219	0.0112706	0.0287603	0.0207983	1.23505	1.73656	1.2116
ENSG00000140450	38.52	33.4932	46.3357	295.591	289.89	255.473	39.4496	280.318	2.81971	5.72516e-25	1.60385e-23	ARRDC4	4072	protein_coding	arrestin domain containing 4 [Source:HGNC Symbol;Acc:HGNC:28087]	-	45	23	44	323	322	304	0.402304	0.349804	0.483932	3.08716	3.02762	2.66817
ENSG00000136205	12628.6	13043.4	18137.3	3551.66	3005.13	3108.54	14603.1	3221.78	-2.18038	6.12193e-25	1.71299e-23	TNS3	11797	protein_coding	tensin 3 [Source:HGNC Symbol;Acc:HGNC:21616]	-	14753	8957	17223	3881	3338	3699	45.5259	47.0214	65.3847	12.8037	10.8335	11.2063
ENSG00000154027	137.816	149.991	142.166	6.40599	7.20224	3.36149	143.324	5.65657	-4.67234	6.3195e-25	1.76619e-23	AK5	6919	protein_coding	adenylate kinase 5 [Source:HGNC Symbol;Acc:HGNC:365]	-	161	103	135	7	8	4	0.847096	0.921932	0.873835	0.0393749	0.0442691	0.0206617
ENSG00000109743	282.48	321.826	170.6	15.5574	6.30196	14.2863	258.302	12.0486	-4.41893	6.63499e-25	1.85219e-23	BST1	2980	protein_coding	bone marrow stromal cell antigen 1 [Source:HGNC Symbol;Acc:HGNC:1118]	-	330	221	162	17	7	17	4.03133	4.59283	2.43466	0.222023	0.0899364	0.203883
ENSG00000186448	144.664	125.235	159.016	586.606	628.395	606.749	142.972	607.25	2.08148	6.87533e-25	1.91703e-23	ZNF197	6767	protein_coding	zinc finger protein 197 [Source:HGNC Symbol;Acc:HGNC:12988]	zf-C2H2	169	86	151	641	698	722	0.909161	0.787059	0.999355	3.6866	3.94924	3.8132
ENSG00000074047	900.512	895.578	1496.43	98.8353	31.5098	48.7416	1097.51	59.6956	-4.20193	6.94265e-25	1.93354e-23	GLI2	7341	protein_coding	GLI family zinc finger 2 [Source:HGNC Symbol;Acc:HGNC:4318]	zf-C2H2	1052	615	1421	108	35	58	5.21688	5.1883	8.66918	0.572576	0.182544	0.282372
ENSG00000041982	11.128	20.3871	32.6456	1264.73	580.68	402.539	21.3869	749.315	5.13991	7.06831e-25	1.96623e-23	TNC	9636	protein_coding	tenascin C [Source:HGNC Symbol;Acc:HGNC:5318]	-	13	14	31	1382	645	479	0.049113	0.0899779	0.14408	5.58182	2.56281	1.77659
ENSG00000091583	346.68	294.157	141.113	6.40599	5.40168	10.9248	260.65	7.57751	-5.09658	7.31959e-25	2.03375e-23	APOH	1332	protein_coding	apolipoprotein H [Source:HGNC Symbol;Acc:HGNC:616]	-	405	202	134	7	6	13	11.0688	9.39187	4.50547	0.204531	0.172465	0.348809
ENSG00000164574	7047.45	6954.93	10091.7	1794.59	1462.95	1736.21	8031.36	1664.59	-2.27052	9.82333e-25	2.72623e-23	GALNT10	10496	protein_coding	polypeptide N-acetylgalactosaminyltransferase 10 [Source:HGNC Symbol;Acc:HGNC:19873]	-	8233	4776	9583	1961	1625	2066	28.5551	28.1803	40.89	7.2714	5.92766	7.03485
ENSG00000171303	172.912	190.765	230.625	0.915141	6.30196	10.0845	198.101	5.76719	-5.08301	1.01436e-24	2.81184e-23	KCNK3	6223	protein_coding	potassium two pore domain channel subfamily K member 3 [Source:HGNC Symbol;Acc:HGNC:6278]	-	202	131	219	1	7	12	1.18168	1.3037	1.5761	0.0062541	0.0430677	0.0689176
ENSG00000162639	188.32	147.079	109.521	813.561	954.297	987.438	148.306	918.432	2.62691	1.11257e-24	3.08049e-23	HENMT1	2426	protein_coding	HEN methyltransferase 1 [Source:HGNC Symbol;Acc:HGNC:26400]	-	220	101	104	889	1060	1175	3.30128	2.57831	1.91991	14.2618	16.729	17.3099
ENSG00000115756	2531.19	2820.71	2065.1	622.296	613.991	664.735	2472.33	633.674	-1.96358	1.14525e-24	3.16729e-23	HPCAL1	6237	protein_coding	hippocalcin like 1 [Source:HGNC Symbol;Acc:HGNC:5145]	-	2957	1937	1961	680	682	791	17.2594	19.2335	14.0812	4.24324	4.18661	4.53262
ENSG00000064666	1956.82	1986.29	1639.65	6417.89	5849.12	5889.33	1860.92	6052.11	1.70163	1.1728e-24	3.23971e-23	CNN2	3645	protein_coding	calponin 2 [Source:HGNC Symbol;Acc:HGNC:2156]	-	2286	1364	1557	7013	6497	7008	22.8312	23.1751	19.1307	74.8809	68.2447	68.714
ENSG00000112394	11.984	17.4747	17.9024	196.755	179.156	180.68	15.787	185.53	3.57856	1.29705e-24	3.57877e-23	SLC16A10	11237	protein_coding	solute carrier family 16 member 10 [Source:HGNC Symbol;Acc:HGNC:17027]	-	14	12	17	215	199	215	0.0453553	0.0661357	0.0677544	0.744651	0.678042	0.683812
ENSG00000130733	292.752	327.651	270.642	1033.19	1075.83	1189.97	297.015	1099.67	1.89125	1.39775e-24	3.85216e-23	YIPF2	2518	protein_coding	Yip1 domain family member 2 [Source:HGNC Symbol;Acc:HGNC:28476]	-	342	225	257	1129	1195	1416	4.94448	5.5339	4.57106	17.4503	18.1705	20.0981
ENSG00000184588	1273.73	1173.72	1345.84	104.326	23.4073	42.859	1264.43	56.8641	-4.47649	1.52646e-24	4.20201e-23	PDE4B	8644	protein_coding	phosphodiesterase 4B [Source:HGNC Symbol;Acc:HGNC:8781]	-	1488	806	1278	114	26	51	6.26669	5.77464	6.62148	0.51328	0.115163	0.210865
ENSG00000253508	6.848	5.8249	0	167.471	223.269	242.868	4.2243	211.203	5.63632	1.61282e-24	4.43459e-23	AC004080.2	556	lincRNA	novel transcript	-	8	4	0	183	248	289	0.5238	0.445543	0	12.8098	17.0778	18.5768
ENSG00000272734	58.208	56.7928	69.5035	390.765	423.132	320.182	61.5014	378.026	2.6171	1.75029e-24	4.80702e-23	ADIRF-AS1	5748	processed_transcript	ADIRF antisense RNA 1 [Source:HGNC Symbol;Acc:HGNC:45127]	-	68	39	66	427	470	381	0.430668	0.420197	0.514241	2.89118	3.13065	2.36895
ENSG00000139910	303.024	349.494	422.287	31.1148	9.90308	10.0845	358.268	17.0341	-4.40089	1.76394e-24	4.83892e-23	NOVA1	10046	protein_coding	NOVA alternative splicing regulator 1 [Source:HGNC Symbol;Acc:HGNC:7886]	-	354	240	401	34	11	12	1.2828	1.47953	1.78768	0.13172	0.0419231	0.042691
ENSG00000167779	2357.42	2535.29	893.015	122.629	153.048	133.619	1928.58	136.432	-3.82106	1.78958e-24	4.90362e-23	IGFBP6	1346	protein_coding	insulin like growth factor binding protein 6 [Source:HGNC Symbol;Acc:HGNC:5475]	-	2754	1741	848	134	170	159	74.485	80.1048	28.2156	3.87458	4.83568	4.22183
ENSG00000078900	10.272	1.45622	11.5839	406.323	258.38	199.168	7.77071	287.957	5.12925	1.86286e-24	5.09852e-23	TP73	6763	protein_coding	tumor protein p73 [Source:HGNC Symbol;Acc:HGNC:12003]	P53	12	1	11	444	287	237	0.064594	0.00915726	0.0728438	2.5551	1.62479	1.25244
ENSG00000109099	1558.78	1578.55	1015.17	261.73	211.566	184.042	1384.17	219.113	-2.65958	1.98486e-24	5.42619e-23	PMP22	3222	protein_coding	peripheral myelin protein 22 [Source:HGNC Symbol;Acc:HGNC:9118]	-	1821	1084	964	286	235	219	20.5747	20.8357	13.3996	3.45466	2.79252	2.42922
ENSG00000198794	612.896	627.633	778.229	115.308	68.4213	112.61	672.919	98.7797	-2.76777	2.05733e-24	5.61787e-23	SCAMP5	4873	protein_coding	secretory carrier membrane protein 5 [Source:HGNC Symbol;Acc:HGNC:30386]	-	716	431	739	126	76	134	5.34893	5.47754	6.79184	1.00633	0.597133	0.982781
ENSG00000166897	341.544	316.001	607.629	38.4359	18.9059	25.2112	421.725	27.5177	-3.9402	2.09414e-24	5.71181e-23	ELFN2	8782	protein_coding	extracellular leucine rich repeat and fibronectin type III domain containing 2 [Source:HGNC Symbol;Acc:HGNC:29396]	-	399	217	577	42	21	30	1.65398	1.53028	2.94253	0.186132	0.0915545	0.122089
ENSG00000117480	17.976	27.6683	4.21233	321.215	421.331	422.708	16.6189	388.418	4.58468	2.13514e-24	5.81698e-23	FAAH	2776	protein_coding	fatty acid amide hydrolase [Source:HGNC Symbol;Acc:HGNC:3553]	-	21	19	4	351	468	503	0.275391	0.423876	0.0645327	4.92099	6.45476	6.47585
ENSG00000145569	183.184	189.309	200.086	21.0483	25.2078	22.6901	190.86	22.9821	-3.05356	2.13957e-24	5.82238e-23	OTULINL	4074	protein_coding	OTU deubiquitinase with linear linkage specificity like [Source:HGNC Symbol;Acc:HGNC:25629]	-	214	130	190	23	28	27	1.91224	1.97618	2.08868	0.219721	0.263142	0.23686
ENSG00000248334	134.392	147.079	126.37	5.49085	6.30196	6.72298	135.947	6.17193	-4.45678	2.21016e-24	6.00759e-23	WHAMMP2	6657	transcribed_unprocessed_pseudogene	WAS protein homolog associated with actin, golgi membranes and microtubules pseudogene 2 [Source:HGNC Symbol;Acc:HGNC:32360]	-	157	101	120	6	7	8	0.858561	0.93961	0.807313	0.0350782	0.04026	0.0429497
ENSG00000111490	183.184	192.222	197.98	701.913	684.213	666.416	191.128	684.181	1.84084	2.30658e-24	6.26253e-23	TBC1D30	9325	protein_coding	TBC1 domain family member 30 [Source:HGNC Symbol;Acc:HGNC:29164]	-	214	132	188	767	760	793	0.83544	0.876657	0.902918	3.20119	3.12046	3.03929
ENSG00000132698	0.856	0	0	1648.17	1805.06	2038.74	0.285333	1830.66	12.1882	2.4033e-24	6.5177e-23	RAB25	1699	protein_coding	RAB25, member RAS oncogene family [Source:HGNC Symbol;Acc:HGNC:18238]	-	1	0	0	1801	2005	2426	0.0214268	0	0	41.2558	45.183	51.0324
ENSG00000279516	141.24	147.079	236.944	8.23627	5.40168	5.04224	175.088	6.22673	-4.81968	2.52197e-24	6.83173e-23	FAM230C	1970	lincRNA	family with sequence similarity 230 member C [Source:HGNC Symbol;Acc:HGNC:24482]	-	165	101	225	9	6	6	3.04907	3.17512	5.11512	0.177804	0.116611	0.108851
ENSG00000156687	192.6	138.341	248.528	1.83028	4.5014	8.40373	193.156	4.9118	-5.28195	2.56146e-24	6.9308e-23	UNC5D	10816	protein_coding	unc-5 netrin receptor D [Source:HGNC Symbol;Acc:HGNC:18634]	-	225	95	236	2	5	10	0.757297	0.543953	0.977202	0.00719661	0.0176993	0.0330432
ENSG00000140455	1539.09	1606.22	1827.1	430.116	477.148	507.585	1657.47	471.617	-1.81302	2.5891e-24	6.99764e-23	USP3	7764	protein_coding	ubiquitin specific peptidase 3 [Source:HGNC Symbol;Acc:HGNC:12626]	-	1798	1103	1735	470	530	604	8.43052	8.79822	10.0081	2.35601	2.61363	2.78035
ENSG00000184363	1637.53	1894.55	2030.35	5739.77	5968.86	6309.52	1854.14	6006.05	1.69609	2.6114e-24	7.04988e-23	PKP3	3787	protein_coding	plakophilin 3 [Source:HGNC Symbol;Acc:HGNC:9025]	-	1913	1301	1928	6272	6630	7508	18.3895	21.2758	22.8008	64.4578	67.0304	70.8561
ENSG00000163577	378.352	380.075	409.65	1326.95	1404.44	1700.91	389.359	1477.44	1.9239	2.61803e-24	7.05977e-23	EIF5A2	5593	protein_coding	eukaryotic translation initiation factor 5A2 [Source:HGNC Symbol;Acc:HGNC:3301]	-	442	261	389	1450	1560	2024	2.87692	2.89002	3.1149	10.0899	10.6791	12.9334
ENSG00000163293	37.664	21.8434	15.7963	269.967	370.915	347.074	25.1012	329.319	3.68832	2.75043e-24	7.4084e-23	NIPAL1	5983	protein_coding	NIPA like domain containing 1 [Source:HGNC Symbol;Acc:HGNC:27194]	-	44	15	15	295	412	413	0.267722	0.155266	0.112282	1.91897	2.63653	2.46706
ENSG00000219438	166.92	189.309	200.086	18.3028	16.205	9.2441	185.438	14.584	-3.67448	2.8037e-24	7.54224e-23	FAM19A5	3173	protein_coding	family with sequence similarity 19 member A5, C-C motif chemokine like [Source:HGNC Symbol;Acc:HGNC:21592]	-	195	130	190	20	18	11	2.23725	2.53734	2.68178	0.245315	0.217198	0.1239
ENSG00000131196	156.648	192.222	170.6	12.812	3.60112	6.72298	173.156	7.71203	-4.49238	2.80922e-24	7.54224e-23	NFATC1	9068	protein_coding	nuclear factor of activated T cells 1 [Source:HGNC Symbol;Acc:HGNC:7775]	RHD	183	132	162	14	4	8	0.734666	0.901503	0.800097	0.0600871	0.0168889	0.0315302
ENSG00000159314	627.448	634.914	493.896	2082.86	2073.34	2163.96	585.419	2106.72	1.84811	2.80963e-24	7.54224e-23	ARHGAP27	10426	protein_coding	Rho GTPase activating protein 27 [Source:HGNC Symbol;Acc:HGNC:31813]	-	733	436	469	2276	2303	2575	2.55939	2.58984	2.01463	8.49609	8.45727	8.82689
ENSG00000167600	2482.4	2544.02	2865.44	458.486	662.606	646.247	2630.62	589.113	-2.15857	2.81725e-24	7.55418e-23	CYP2S1	2874	protein_coding	cytochrome P450 family 2 subfamily S member 1 [Source:HGNC Symbol;Acc:HGNC:15654]	-	2900	1747	2721	501	736	769	36.7334	37.6453	42.4015	6.78446	9.80494	9.56286
ENSG00000026025	9377.48	10173.2	7171.5	900.499	281.788	348.755	8907.39	510.347	-4.12567	2.83657e-24	7.59741e-23	VIM	5158	protein_coding	vimentin [Source:HGNC Symbol;Acc:HGNC:12692]	-	10955	6986	6810	984	313	415	77.3181	83.8788	59.1296	7.42469	2.32336	2.87551
ENSG00000120457	0	0	3.15925	635.108	534.766	419.346	1.05308	529.74	8.94962	2.95797e-24	7.91365e-23	KCNJ5	6109	protein_coding	potassium voltage-gated channel subfamily J member 5 [Source:HGNC Symbol;Acc:HGNC:6266]	-	0	0	3	694	594	499	0	0	0.0219933	4.42134	3.7228	2.9193
ENSG00000134602	937.32	894.122	966.731	2574.29	2747.65	2833.74	932.724	2718.56	1.54283	2.9853e-24	7.97781e-23	STK26	3354	protein_coding	serine/threonine kinase 26 [Source:HGNC Symbol;Acc:HGNC:18174]	-	1095	614	918	2813	3052	3372	11.8851	11.3373	12.258	32.6416	34.8398	35.9313
ENSG00000121210	169.488	164.553	246.422	1000.25	1002.01	926.091	193.488	976.117	2.33276	3.02464e-24	8.07385e-23	TMEM131L	6393	protein_coding	transmembrane 131 like [Source:HGNC Symbol;Acc:HGNC:29146]	-	198	113	234	1093	1113	1102	1.12748	1.09466	1.63927	6.65396	6.66568	6.16063
ENSG00000145908	233.688	186.397	272.749	20.1331	16.205	7.56336	230.944	14.6338	-3.99042	3.31227e-24	8.83172e-23	ZNF300	4411	protein_coding	zinc finger protein 300 [Source:HGNC Symbol;Acc:HGNC:13091]	zf-C2H2	273	128	259	22	18	9	2.25308	1.79712	2.62967	0.194111	0.156239	0.0729212
ENSG00000134398	0	0	0	912.396	979.504	854.659	0	915.52	12.1502	3.44365e-24	9.17177e-23	ERN2	4998	protein_coding	endoplasmic reticulum to nucleus signaling 2 [Source:HGNC Symbol;Acc:HGNC:16942]	-	0	0	0	997	1088	1017	0	0	0	7.76361	8.33463	7.27232
ENSG00000157851	196.024	216.977	222.201	8.23627	0.90028	11.7652	211.734	6.96726	-4.9133	3.63189e-24	9.66228e-23	DPYSL5	7079	protein_coding	dihydropyrimidinase like 5 [Source:HGNC Symbol;Acc:HGNC:20637]	-	229	149	211	9	1	14	1.17764	1.30352	1.3349	0.0494806	0.00540856	0.0706813
ENSG00000134590	2291.51	2436.26	1218.42	136.356	34.2106	87.3988	1982.06	85.9885	-4.5269	3.63782e-24	9.66724e-23	RTL8C	1181	protein_coding	retrotransposon Gag like 8C [Source:HGNC Symbol;Acc:HGNC:2569]	-	2677	1673	1157	149	38	104	82.518	87.7305	43.8756	4.91022	1.23193	3.14725
ENSG00000174292	65.056	68.4426	104.255	463.062	523.963	544.562	79.2513	510.529	2.68612	3.68768e-24	9.78881e-23	TNK1	3860	protein_coding	tyrosine kinase non receptor 1 [Source:HGNC Symbol;Acc:HGNC:11940]	-	76	47	99	506	582	648	0.716764	0.754076	1.14865	5.10185	5.77284	5.99979
ENSG00000127947	2826.51	2845.46	3178.21	1014.89	876.873	891.636	2950.06	927.8	-1.66901	3.72159e-24	9.86781e-23	PTPN12	5547	protein_coding	protein tyrosine phosphatase, non-receptor type 12 [Source:HGNC Symbol;Acc:HGNC:9645]	-	3302	1954	3018	1109	974	1061	21.6705	21.8158	24.3669	7.78104	6.72287	6.83606
ENSG00000123352	1783.9	1703.78	1854.48	611.314	607.689	618.514	1780.72	612.506	-1.53993	3.89339e-24	1.03119e-22	SPATS2	6840	protein_coding	spermatogenesis associated serine rich 2 [Source:HGNC Symbol;Acc:HGNC:18650]	-	2084	1170	1761	668	675	736	11.0915	10.5934	11.5303	3.80089	3.77834	3.84565
ENSG00000105825	4576.18	4772.05	3454.11	158.319	306.095	489.097	4267.45	317.837	-3.74637	3.99653e-24	1.05733e-22	TFPI2	2682	protein_coding	tissue factor pathway inhibitor 2 [Source:HGNC Symbol;Acc:HGNC:11761]	-	5346	3277	3280	173	340	582	72.5639	75.6698	54.7715	2.51045	4.85371	7.75555
ENSG00000240370	247.384	230.084	309.607	15.5574	27.0084	31.0938	262.358	24.5532	-3.4143	4.03986e-24	1.0676e-22	RPL13P5	1783	transcribed_processed_pseudogene	ribosomal protein L13 pseudogene 5 [Source:HGNC Symbol;Acc:HGNC:30363]	-	289	158	294	17	30	37	5.90061	5.48795	7.38474	0.371075	0.644205	0.74165
ENSG00000008277	59.92	56.7928	60.0258	292.845	369.115	358.839	58.9128	340.266	2.52761	4.23127e-24	1.11694e-22	ADAM22	12199	protein_coding	ADAM metallopeptidase domain 22 [Source:HGNC Symbol;Acc:HGNC:201]	-	70	39	57	320	410	427	0.208893	0.197991	0.209262	1.02092	1.28681	1.25098
ENSG00000204610	0	2.91245	0	858.403	1203.67	1383.25	0.970817	1148.44	10.6375	4.78413e-24	1.26148e-22	TRIM15	2515	protein_coding	tripartite motif containing 15 [Source:HGNC Symbol;Acc:HGNC:16284]	-	0	2	0	938	1337	1646	0	0.0492489	0	14.5154	20.3539	23.3905
ENSG00000114948	344.968	342.213	305.394	63.1448	61.219	70.5913	330.858	64.985	-2.34688	4.88404e-24	1.2864e-22	ADAM23	6421	protein_coding	ADAM metallopeptidase domain 23 [Source:HGNC Symbol;Acc:HGNC:202]	-	403	235	290	69	68	84	2.28482	2.26657	2.02271	0.418226	0.405471	0.467547
ENSG00000179178	0	0	0	909.65	853.465	875.669	0	879.595	12.0925	5.17873e-24	1.36251e-22	TMEM125	2127	protein_coding	transmembrane protein 125 [Source:HGNC Symbol;Acc:HGNC:28275]	-	0	0	0	994	948	1042	0	0	0	18.1879	17.0645	17.5085
ENSG00000173698	284.192	333.475	217.988	11.8968	14.4045	28.5727	278.552	18.2913	-3.91939	5.38771e-24	1.41593e-22	ADGRG2	10155	protein_coding	adhesion G protein-coupled receptor G2 [Source:HGNC Symbol;Acc:HGNC:4516]	-	332	229	207	13	16	34	1.19017	1.39656	0.912913	0.0498228	0.0603245	0.11966
ENSG00000170899	266.216	266.489	162.175	10.9817	11.7036	20.169	231.627	14.2848	-4.01184	5.40753e-24	1.41957e-22	GSTA4	2175	protein_coding	glutathione S-transferase alpha 4 [Source:HGNC Symbol;Acc:HGNC:4629]	-	311	183	154	12	13	24	5.20537	5.21071	3.17103	0.214727	0.228843	0.394367
ENSG00000258077	1.712	5.8249	3.15925	201.331	165.651	163.873	3.56538	176.952	5.75988	5.60309e-24	1.46928e-22	AC078923.1	1385	lincRNA	novel transcript	-	2	4	3	220	184	195	0.0525691	0.178861	0.0970087	6.18212	5.08653	5.03191
ENSG00000105974	6698.2	7336.46	6664.97	1101.83	467.245	534.477	6899.88	701.184	-3.29888	6.00029e-24	1.57091e-22	CAV1	4082	protein_coding	caveolin 1 [Source:HGNC Symbol;Acc:HGNC:1527]	-	7825	5038	6329	1204	519	636	69.7849	76.4346	69.4387	11.4794	4.86797	5.56843
ENSG00000135111	722.464	706.269	820.352	3195.67	2520.78	2597.59	749.695	2771.35	1.88578	6.00385e-24	1.57091e-22	TBX3	5950	protein_coding	T-box 3 [Source:HGNC Symbol;Acc:HGNC:11602]	T-box	844	485	779	3492	2800	3091	5.16387	5.04812	5.86354	22.8414	18.0175	18.5665
ENSG00000185507	101.864	104.848	130.582	577.454	942.593	1031.14	112.432	850.395	2.91881	6.14943e-24	1.60723e-22	IRF7	2628	protein_coding	interferon regulatory factor 7 [Source:HGNC Symbol;Acc:HGNC:6122]	IRF	119	72	124	631	1047	1227	1.64843	1.69673	2.11318	9.34477	15.2537	16.6866
ENSG00000157110	1860.09	1986.29	1248.96	310.233	298.893	348.755	1698.45	319.294	-2.4107	6.17867e-24	1.6131e-22	RBPMS	8931	protein_coding	RNA binding protein, mRNA processing factor [Source:HGNC Symbol;Acc:HGNC:19097]	-	2173	1364	1186	339	332	415	8.85747	9.45843	5.94735	1.47728	1.42328	1.66072
ENSG00000163565	149.8	160.185	211.67	6.40599	0.90028	1.68075	173.885	2.99567	-5.87728	6.48764e-24	1.69191e-22	IFI16	5294	protein_coding	interferon gamma inducible protein 16 [Source:HGNC Symbol;Acc:HGNC:5395]	-	175	110	201	7	1	2	1.20338	1.28681	1.7004	0.051461	0.00723219	0.0135019
ENSG00000162409	614.608	560.647	1038.34	53.0782	16.205	15.9671	737.865	28.4168	-4.70271	6.52532e-24	1.69987e-22	PRKAA2	9354	protein_coding	protein kinase AMP-activated catalytic subunit alpha 2 [Source:HGNC Symbol;Acc:HGNC:9377]	-	718	385	986	58	18	19	2.79433	2.54899	4.72083	0.241321	0.0736765	0.0725947
ENSG00000152766	22.256	21.8434	10.5308	577.454	286.289	279.004	18.2101	380.916	4.39033	6.72228e-24	1.74926e-22	ANKRD22	1733	protein_coding	ankyrin repeat domain 22 [Source:HGNC Symbol;Acc:HGNC:28321]	-	26	15	10	631	318	332	0.546166	0.53604	0.258429	14.1708	7.02558	6.8468
ENSG00000180543	891.096	883.928	1103.63	83.2779	18.9059	37.8168	959.552	46.6668	-4.36361	7.26943e-24	1.88958e-22	TSPYL5	4491	protein_coding	TSPY like 5 [Source:HGNC Symbol;Acc:HGNC:29367]	-	1041	607	1048	91	21	45	8.43836	8.37048	10.451	0.788611	0.179032	0.358111
ENSG00000137269	268.784	283.964	219.041	1023.13	941.693	998.363	257.263	987.728	1.94291	7.34873e-24	1.9081e-22	LRRC1	4897	protein_coding	leucine rich repeat containing 1 [Source:HGNC Symbol;Acc:HGNC:14307]	-	314	195	208	1118	1046	1188	2.33426	2.46609	1.90227	8.88538	8.17816	8.67031
ENSG00000152661	1819.86	1581.46	1698.62	245.258	99.0308	200.849	1699.98	181.713	-3.22591	7.5522e-24	1.9588e-22	GJA1	3413	protein_coding	gap junction protein alpha 1 [Source:HGNC Symbol;Acc:HGNC:4274]	-	2126	1086	1613	268	110	239	22.6766	19.706	21.1659	3.05607	1.23399	2.50271
ENSG00000128567	913.352	830.048	1127.85	3410.73	3795.58	3542.17	957.084	3582.83	1.90354	7.73848e-24	2.00316e-22	PODXL	6874	protein_coding	podocalyxin like [Source:HGNC Symbol;Acc:HGNC:9171]	-	1067	570	1071	3727	4216	4215	5.65074	5.13535	6.97781	21.1016	23.4825	21.9147
ENSG00000071243	150.656	155.816	128.476	574.709	668.008	590.782	144.983	611.166	2.07764	7.7401e-24	2.00316e-22	ING3	5214	protein_coding	inhibitor of growth family member 3 [Source:HGNC Symbol;Acc:HGNC:14587]	-	176	107	122	628	742	703	1.22883	1.27092	1.04792	4.68763	5.44862	4.81873
ENSG00000187634	671.96	632.002	580.249	108.902	105.333	152.108	628.07	122.114	-2.36142	8.17515e-24	2.11345e-22	SAMD11	4166	protein_coding	sterile alpha motif domain containing 11 [Source:HGNC Symbol;Acc:HGNC:28706]	-	785	434	551	119	117	181	6.85963	6.45172	5.92341	1.11171	1.07528	1.55277
ENSG00000169432	480.216	384.443	603.417	46.6722	14.4045	19.3286	489.359	26.8018	-4.19477	9.04744e-24	2.33642e-22	SCN9A	13741	protein_coding	sodium voltage-gated channel alpha subunit 9 [Source:HGNC Symbol;Acc:HGNC:10597]	-	561	264	573	51	16	23	1.48626	1.18984	1.86756	0.14445	0.0445816	0.0598216
ENSG00000160867	1420.96	1462.05	1664.93	219.634	81.9255	135.3	1515.98	145.62	-3.38044	9.18338e-24	2.36895e-22	FGFR4	4829	protein_coding	fibroblast growth factor receptor 4 [Source:HGNC Symbol;Acc:HGNC:3691]	-	1660	1004	1581	240	91	161	12.5141	12.876	14.6627	1.93428	0.721503	1.19156
ENSG00000156966	137.816	142.71	133.742	4.57571	3.60112	1.68075	138.089	3.28586	-5.40813	9.28943e-24	2.39371e-22	B3GNT7	3806	protein_coding	UDP-GlcNAc:betaGal beta-1,3-N-acetylglucosaminyltransferase 7 [Source:HGNC Symbol;Acc:HGNC:18811]	-	161	98	127	5	4	2	1.53995	1.59464	1.49442	0.0511288	0.0402388	0.0187806
ENSG00000088756	4.28	2.91245	4.21233	189.434	167.452	138.662	3.80159	165.183	5.40358	9.89206e-24	2.54624e-22	ARHGAP28	11910	protein_coding	Rho GTPase activating protein 28 [Source:HGNC Symbol;Acc:HGNC:25509]	-	5	2	4	207	186	165	0.015283	0.0103998	0.0150414	0.67643	0.597936	0.495132
ENSG00000127418	627.448	624.72	521.276	1987.69	1873.48	1932.02	591.148	1931.06	1.70817	1.06419e-23	2.73628e-22	FGFRL1	4145	protein_coding	fibroblast growth factor receptor like 1 [Source:HGNC Symbol;Acc:HGNC:3693]	-	733	429	495	2172	2081	2299	6.43768	6.4097	5.34835	20.3939	19.2221	19.8227
ENSG00000162976	1186.42	1131.49	943.563	290.1	218.768	247.07	1087.16	251.979	-2.10941	1.08087e-23	2.77618e-22	PQLC3	2275	protein_coding	PQ loop repeat containing 3 [Source:HGNC Symbol;Acc:HGNC:28503]	-	1386	777	896	317	243	294	22.1785	21.1517	17.6387	5.42303	4.08958	4.61864
ENSG00000067704	5789.98	5830.72	6164.75	2100.25	1773.55	1686.63	5928.49	1853.48	-1.67753	1.09746e-23	2.81575e-22	IARS2	4165	protein_coding	isoleucyl-tRNA synthetase 2, mitochondrial [Source:HGNC Symbol;Acc:HGNC:29685]	-	6764	4004	5854	2295	1970	2007	59.1206	59.5366	62.9473	21.4453	18.1094	17.2219
ENSG00000005469	474.224	468.904	429.658	107.072	115.236	115.131	457.596	112.479	-2.02403	1.12722e-23	2.88898e-22	CROT	4979	protein_coding	carnitine O-octanoyltransferase [Source:HGNC Symbol;Acc:HGNC:2366]	-	554	322	408	117	128	137	4.05059	4.00515	3.66993	0.914552	0.984287	0.983392
ENSG00000099822	1139.34	1160.61	1161.55	226.04	113.435	179.84	1153.83	173.105	-2.73678	1.16394e-23	2.97988e-22	HCN2	3408	protein_coding	hyperpolarization activated cyclic nucleotide gated potassium and sodium channel 2 [Source:HGNC Symbol;Acc:HGNC:4846]	-	1331	797	1103	247	126	214	14.2177	14.4832	14.4949	2.82073	1.41555	2.24421
ENSG00000141527	25.68	26.212	10.5308	259.9	233.172	257.994	20.8076	250.356	3.5969	1.33355e-23	3.40803e-22	CARD14	8366	protein_coding	caspase recruitment domain family member 14 [Source:HGNC Symbol;Acc:HGNC:16446]	-	30	18	10	284	259	307	0.130543	0.133248	0.053533	1.32119	1.18532	1.3115
ENSG00000005108	949.304	800.924	1441.67	86.9384	30.6095	84.8777	1063.97	67.4752	-3.97861	1.33404e-23	3.40803e-22	THSD7A	10929	protein_coding	thrombospondin type 1 domain containing 7A [Source:HGNC Symbol;Acc:HGNC:22207]	-	1109	550	1369	95	34	101	3.69404	3.11664	5.60999	0.338304	0.119111	0.330285
ENSG00000023892	1.712	2.91245	0	262.646	317.799	318.501	1.54148	299.649	7.71004	1.40372e-23	3.58219e-22	DEF6	2545	protein_coding	DEF6, guanine nucleotide exchange factor [Source:HGNC Symbol;Acc:HGNC:2760]	-	2	2	0	287	353	379	0.0286083	0.0486684	0	4.38893	5.31057	5.32231
ENSG00000130038	96.728	71.355	135.848	691.847	623.894	669.777	101.31	661.839	2.69913	1.48784e-23	3.79279e-22	CRACR2A	12466	protein_coding	calcium release activated channel regulator 2A [Source:HGNC Symbol;Acc:HGNC:28657]	-	113	49	129	756	693	797	0.329991	0.24343	0.463449	2.36026	2.12843	2.28497
ENSG00000135917	121.552	148.535	141.113	8.23627	7.20224	5.04224	137.067	6.82692	-4.33171	1.50848e-23	3.84129e-22	SLC19A3	7738	protein_coding	solute carrier family 19 member 3 [Source:HGNC Symbol;Acc:HGNC:16266]	-	142	102	134	9	8	6	0.668051	0.81635	0.77556	0.0452666	0.0395836	0.0277122
ENSG00000163235	545.272	563.559	627.638	2108.49	1831.17	1819.41	578.823	1919.69	1.72967	1.51254e-23	3.84752e-22	TGFA	4963	protein_coding	transforming growth factor alpha [Source:HGNC Symbol;Acc:HGNC:11765]	-	637	387	596	2304	2034	2165	4.67246	4.82916	5.37825	18.0677	15.6914	15.5906
ENSG00000180257	2.568	1.45622	0	263.561	334.904	313.459	1.34141	303.975	7.74281	1.56594e-23	3.9791e-22	ZNF816	3310	protein_coding	zinc finger protein 816 [Source:HGNC Symbol;Acc:HGNC:26995]	zf-C2H2	3	1	0	288	372	373	0.0329946	0.0187101	0	3.38633	4.30297	4.02744
ENSG00000241316	167.776	161.641	285.386	13.7271	8.10252	7.56336	204.934	9.79767	-4.39308	1.5858e-23	4.02525e-22	SUCLG2-AS1	3352	lincRNA	SUCLG2 antisense RNA 1 (head to head) [Source:HGNC Symbol;Acc:HGNC:49643]	-	196	111	271	15	9	9	2.12864	2.0508	3.6208	0.174161	0.1028	0.0959593
ENSG00000170382	249.096	267.945	205.351	24.7088	8.10252	13.446	240.798	15.4191	-3.96785	1.78456e-23	4.52494e-22	LRRN2	5681	protein_coding	leucine rich repeat neuronal 2 [Source:HGNC Symbol;Acc:HGNC:16914]	-	291	184	195	27	9	16	1.86474	2.00585	1.53727	0.184971	0.0606557	0.100657
ENSG00000147164	2805.11	2915.36	3186.63	1021.3	885.875	987.438	2969.04	964.87	-1.62154	1.82206e-23	4.61511e-22	SNX12	2595	protein_coding	sorting nexin 12 [Source:HGNC Symbol;Acc:HGNC:14976]	-	3277	2002	3026	1116	984	1175	45.9716	47.7784	52.2241	16.7375	14.5182	16.1826
ENSG00000106689	124.976	171.835	187.449	7.32113	3.60112	1.68075	161.42	4.201	-5.27994	1.82575e-23	4.61953e-22	LHX2	2655	protein_coding	LIM homeobox 2 [Source:HGNC Symbol;Acc:HGNC:6594]	Homeobox	146	118	178	8	4	2	2.00188	2.75247	3.00258	0.117271	0.0576832	0.0269224
ENSG00000133619	149.8	167.466	123.211	10.0666	5.40168	6.72298	146.826	7.39707	-4.31254	1.91495e-23	4.84008e-22	KRBA1	5337	protein_coding	KRAB-A domain containing 1 [Source:HGNC Symbol;Acc:HGNC:22228]	-	175	115	117	11	6	8	1.19369	1.33446	0.981811	0.0802158	0.0430435	0.0535724
ENSG00000255026	1.712	4.36867	0	186.689	536.567	559.688	2.02689	427.648	7.87403	2.03143e-23	5.12903e-22	AC136475.3	860	antisense	novel transcript	-	2	3	0	204	596	666	0.0846607	0.216037	0	9.23201	26.5339	27.6773
ENSG00000106004	116.416	97.5671	74.7689	516.14	803.05	783.228	96.2507	700.806	2.86133	2.09813e-23	5.29182e-22	HOXA5	1707	protein_coding	homeobox A5 [Source:HGNC Symbol;Acc:HGNC:5106]	Homeobox	136	67	71	564	892	932	2.90038	2.43078	1.86279	12.8591	20.0071	19.5133
ENSG00000117335	5661.58	5191.44	4906.32	14181	15275.9	15691.4	5253.11	15049.5	1.51837	2.1832e-23	5.50056e-22	CD46	8708	protein_coding	CD46 molecule [Source:HGNC Symbol;Acc:HGNC:6953]	-	6614	3565	4659	15496	16968	18672	27.65	25.354	23.9615	69.2573	74.6047	76.6339
ENSG00000141526	2023.58	2161.04	1699.68	461.231	478.949	575.655	1961.43	505.279	-1.95612	2.39875e-23	6.03724e-22	SLC16A3	8995	protein_coding	solute carrier family 16 member 3 [Source:HGNC Symbol;Acc:HGNC:10924]	-	2364	1484	1614	504	532	685	9.56746	10.2173	8.03603	2.18069	2.26446	2.72168
ENSG00000071242	6.848	1.45622	0	291.93	193.56	198.328	2.76808	227.939	6.19921	2.427e-23	6.10188e-22	RPS6KA2	8243	protein_coding	ribosomal protein S6 kinase A2 [Source:HGNC Symbol;Acc:HGNC:10431]	-	8	1	0	319	215	236	0.0353309	0.00751311	0	1.50616	0.998636	1.02323
ENSG00000103037	362.088	377.162	384.375	1139.35	1174.87	1301.74	374.542	1205.32	1.68689	2.5146e-23	6.31545e-22	SETD6	5078	protein_coding	SET domain containing 6 [Source:HGNC Symbol;Acc:HGNC:26116]	-	423	259	365	1245	1305	1549	3.03248	3.15873	3.21914	9.54204	9.83947	10.902
ENSG00000124406	27.392	27.6683	50.548	287.354	383.519	429.431	35.2028	366.768	3.37695	2.53191e-23	6.3522e-22	ATP8A1	11199	protein_coding	ATPase phospholipid transporting 8A1 [Source:HGNC Symbol;Acc:HGNC:13531]	-	32	19	48	314	426	511	0.104021	0.10507	0.191956	1.09123	1.45641	1.63076
ENSG00000103490	282.48	308.72	172.706	18.3028	7.20224	5.88261	254.635	10.4626	-4.61299	2.54274e-23	6.37266e-22	PYCARD	1661	protein_coding	PYD and CARD domain containing [Source:HGNC Symbol;Acc:HGNC:16608]	-	330	212	164	20	8	7	7.2326	7.90444	4.42195	0.468624	0.184406	0.150618
ENSG00000122035	59.92	106.304	45.2826	604.908	627.495	615.153	70.5023	615.852	3.14666	2.64417e-23	6.61989e-22	RASL11A	1624	protein_coding	RAS like family 11 member A [Source:HGNC Symbol;Acc:HGNC:23802]	-	70	73	43	661	697	732	1.56914	2.78382	1.18583	15.8409	16.4324	16.1092
ENSG00000172164	157.504	145.622	207.457	2803.08	1435.05	1234.51	170.195	1824.21	3.42058	2.70517e-23	6.76548e-22	SNTB1	6868	protein_coding	syntrophin beta 1 [Source:HGNC Symbol;Acc:HGNC:11168]	-	184	100	197	3063	1594	1469	0.975299	0.901726	1.28462	17.3573	8.88611	7.64434
ENSG00000070404	3283.62	3529.89	2693.79	689.101	382.619	476.491	3169.1	516.071	-2.61849	2.79687e-23	6.98748e-22	FSTL3	3067	protein_coding	follistatin like 3 [Source:HGNC Symbol;Acc:HGNC:3973]	-	3836	2424	2558	753	425	567	45.5318	48.9467	37.353	9.55533	5.30553	6.6072
ENSG00000133789	2024.44	2191.62	2480.01	687.271	711.221	635.322	2232.02	677.938	-1.71914	2.83207e-23	7.06799e-22	SWAP70	7190	protein_coding	switching B cell complex subunit SWAP70 [Source:HGNC Symbol;Acc:HGNC:17070]	-	2365	1505	2355	751	790	756	11.9744	12.9632	14.669	4.06514	4.2068	3.75787
ENSG00000188921	178.048	152.904	223.254	19.218	13.5042	14.2863	184.735	15.6695	-3.56402	2.9798e-23	7.42888e-22	HACD4	9152	protein_coding	3-hydroxyacyl-CoA dehydratase 4 [Source:HGNC Symbol;Acc:HGNC:20920]	-	208	105	212	21	15	17	0.827366	0.710523	1.03743	0.0893034	0.0627522	0.0663867
ENSG00000174672	340.688	324.738	314.872	68.6356	64.8201	51.2628	326.766	61.5728	-2.41026	3.00727e-23	7.48953e-22	BRSK2	6903	protein_coding	BR serine/threonine kinase 2 [Source:HGNC Symbol;Acc:HGNC:11405]	-	398	223	299	75	72	61	2.09892	2.00065	1.93987	0.422852	0.399345	0.315821
ENSG00000167972	923.624	908.684	1416.4	151.913	69.3215	81.5162	1082.9	100.917	-3.42487	3.03693e-23	7.55547e-22	ABCA3	7804	protein_coding	ATP binding cassette subfamily A member 3 [Source:HGNC Symbol;Acc:HGNC:33]	-	1079	624	1345	166	77	97	5.03332	4.9519	7.7187	0.827857	0.37777	0.444225
ENSG00000176845	71.904	113.586	62.1319	724.792	526.664	584.059	82.5405	611.838	2.90485	3.05135e-23	7.58341e-22	METRNL	2626	protein_coding	meteorin like, glial cell differentiation regulator [Source:HGNC Symbol;Acc:HGNC:27584]	-	84	78	59	792	585	695	1.16449	1.83952	1.00623	11.738	8.52933	9.45885
ENSG00000181444	257.656	278.139	175.865	24.7088	26.1081	19.3286	237.22	23.3818	-3.34355	3.0788e-23	7.64365e-22	ZNF467	2734	protein_coding	zinc finger protein 467 [Source:HGNC Symbol;Acc:HGNC:23154]	zf-C2H2	301	191	167	27	29	23	4.00791	4.32653	2.73563	0.384353	0.406119	0.300661
ENSG00000156968	289.328	310.176	512.852	30.1997	11.7036	10.0845	370.785	17.3293	-4.42558	3.08922e-23	7.66151e-22	MPV17L	6009	protein_coding	MPV17 mitochondrial inner membrane protein like [Source:HGNC Symbol;Acc:HGNC:26827]	-	338	213	487	33	13	12	2.04769	2.19524	3.62966	0.213735	0.0828314	0.0713719
ENSG00000137449	1218.94	1097.99	2071.42	218.719	200.762	193.286	1462.78	204.256	-2.84082	3.14749e-23	7.7979e-22	CPEB2	7177	protein_coding	cytoplasmic polyadenylation element binding protein 2 [Source:HGNC Symbol;Acc:HGNC:21745]	-	1424	754	1967	239	223	230	7.22299	6.50629	12.2744	1.29604	1.18964	1.14534
ENSG00000140859	5500.66	5724.42	5189.6	1538.35	1010.11	1058.87	5471.56	1202.45	-2.18606	3.62348e-23	8.96783e-22	KIFC3	9600	protein_coding	kinesin family member C3 [Source:HGNC Symbol;Acc:HGNC:6326]	-	6426	3931	4928	1681	1122	1260	24.368	25.3593	22.99	6.81492	4.47482	4.69081
ENSG00000147509	404.888	470.361	363.314	35.6905	17.1053	7.56336	412.854	20.1197	-4.36571	4.33309e-23	1.07129e-21	RGS20	3192	protein_coding	regulator of G protein signaling 20 [Source:HGNC Symbol;Acc:HGNC:14600]	-	473	323	345	39	19	9	5.39447	6.26678	4.84056	0.475517	0.2279	0.100769
ENSG00000198121	1252.33	1134.4	1503.8	248.003	300.693	332.788	1296.84	293.828	-2.14197	4.61891e-23	1.14077e-21	LPAR1	4159	protein_coding	lysophosphatidic acid receptor 1 [Source:HGNC Symbol;Acc:HGNC:3166]	-	1463	779	1428	271	334	396	12.8058	11.5999	15.3772	2.53597	3.07476	3.40294
ENSG00000165029	397.184	333.475	490.737	47.5873	61.219	70.5913	407.132	59.7992	-2.76708	4.88521e-23	1.20529e-21	ABCA1	11350	protein_coding	ATP binding cassette subfamily A member 1 [Source:HGNC Symbol;Acc:HGNC:29]	-	464	229	466	52	68	84	1.48824	1.24952	1.83878	0.178308	0.229386	0.264504
ENSG00000105722	4251.75	4686.13	3393.04	1157.65	981.305	1058.87	4110.31	1065.94	-1.94693	4.94544e-23	1.21888e-21	ERF	3295	protein_coding	ETS2 repressor factor [Source:HGNC Symbol;Acc:HGNC:3444]	ETS	4967	3218	3222	1265	1090	1260	54.8768	60.4833	43.7935	14.9417	12.6656	13.6667
ENSG00000188610	275.632	289.789	252.74	40.2662	21.6067	19.3286	272.72	27.0672	-3.33673	5.29004e-23	1.30247e-21	FAM72B	3033	protein_coding	family with sequence similarity 72 member B [Source:HGNC Symbol;Acc:HGNC:24805]	-	322	199	240	44	24	23	3.86486	4.06336	3.54387	0.564605	0.302965	0.271022
ENSG00000246705	2453.3	2726.05	1052.03	184.859	81.9255	128.577	2077.13	131.787	-3.97835	5.37357e-23	1.32166e-21	H2AFJ	3356	protein_coding	H2A histone family member J [Source:HGNC Symbol;Acc:HGNC:14456]	-	2866	1872	999	202	91	153	31.0888	34.5453	13.3316	2.34258	1.03818	1.62936
ENSG00000204959	0.856	1.45622	1.05308	357.82	451.04	431.111	1.12177	413.324	8.59123	5.88643e-23	1.44631e-21	ARHGEF34P	4532	unprocessed_pseudogene	Rho guanine nucleotide exchange factor 34, pseudogene [Source:HGNC Symbol;Acc:HGNC:38086]	-	1	1	1	391	501	513	0.00803268	0.0136652	0.0098821	3.35777	4.23255	4.04553
ENSG00000180815	191.744	203.871	258.005	30.1997	21.6067	24.3708	217.874	25.3924	-3.10221	6.61986e-23	1.62484e-21	MAP3K15	5573	protein_coding	mitogen-activated protein kinase kinase kinase 15 [Source:HGNC Symbol;Acc:HGNC:31689]	-	224	140	245	33	24	29	1.46322	1.55576	1.96887	0.230457	0.164883	0.185976
ENSG00000076716	0	0	0	604.908	874.172	821.885	0	766.988	11.895	6.63626e-23	1.62718e-21	GPC4	4960	protein_coding	glypican 4 [Source:HGNC Symbol;Acc:HGNC:4452]	-	0	0	0	661	971	978	0	0	0	5.18662	7.49534	7.04702
ENSG00000128791	1182.99	1226.14	1549.09	4654.41	4616.63	4389.27	1319.41	4553.44	1.78694	6.82329e-23	1.67132e-21	TWSG1	4435	protein_coding	twisted gastrulation BMP signaling modulator 1 [Source:HGNC Symbol;Acc:HGNC:12429]	-	1382	842	1471	5086	5128	5223	11.344	11.7577	14.8545	44.6321	44.2699	42.0896
ENSG00000112782	0	0	5.26542	206.822	287.189	259.675	1.75514	251.229	7.13492	7.15829e-23	1.75157e-21	CLIC5	9395	protein_coding	chloride intracellular channel 5 [Source:HGNC Symbol;Acc:HGNC:13517]	-	0	0	5	226	319	309	0	0	0.0238348	0.936216	1.30001	1.17547
ENSG00000211448	506.752	521.328	742.424	75.0416	29.7092	55.4646	590.168	53.4051	-3.4666	7.39821e-23	1.80842e-21	DIO2	7494	protein_coding	iodothyronine deiodinase 2 [Source:HGNC Symbol;Acc:HGNC:2884]	-	592	358	705	82	33	66	2.8758	2.95852	4.21322	0.425858	0.168599	0.314759
ENSG00000232040	133.536	131.06	162.175	3.66057	0.90028	3.36149	142.257	2.64078	-5.74714	7.99017e-23	1.95111e-21	ZBED9	8198	protein_coding	zinc finger BED-type containing 9 [Source:HGNC Symbol;Acc:HGNC:13851]	-	156	90	154	4	1	4	0.692735	0.679891	0.841302	0.0189896	0.00467031	0.0174382
ENSG00000126460	12.84	16.0185	11.5839	154.659	157.549	164.713	13.4808	158.974	3.58043	8.06594e-23	1.96759e-21	PRRG2	1701	protein_coding	proline rich and Gla domain 2 [Source:HGNC Symbol;Acc:HGNC:9470]	-	15	11	11	169	175	196	0.321024	0.400491	0.289619	3.86676	3.93901	4.11813
ENSG00000228594	198.592	251.927	175.865	21.0483	8.10252	12.6056	208.795	13.9188	-3.90767	8.67725e-23	2.11455e-21	FNDC10	2085	protein_coding	fibronectin type III domain containing 10 [Source:HGNC Symbol;Acc:HGNC:42951]	-	232	173	167	23	9	15	4.05072	5.1386	3.58715	0.429325	0.165269	0.257119
ENSG00000006283	406.6	364.056	579.196	27.4542	3.60112	10.0845	449.951	13.7133	-5.0414	8.96882e-23	2.18336e-21	CACNA1G	9709	protein_coding	calcium voltage-gated channel subunit alpha1 G [Source:HGNC Symbol;Acc:HGNC:1394]	-	475	250	550	30	4	12	1.78102	1.59467	2.53704	0.120257	0.0157739	0.0441728
ENSG00000081059	225.128	225.715	192.714	1294.92	935.391	897.518	214.519	1042.61	2.28144	9.38457e-23	2.28224e-21	TCF7	10063	protein_coding	transcription factor 7 [Source:HGNC Symbol;Acc:HGNC:11639]	HMG	263	155	183	1415	1039	1068	0.951433	0.953914	0.814447	5.4726	3.95314	3.79308
ENSG00000114405	331.272	404.831	223.254	31.1148	12.6039	14.2863	319.785	19.335	-4.05063	1.0407e-22	2.5283e-21	C3orf14	4430	protein_coding	chromosome 3 open reading frame 14 [Source:HGNC Symbol;Acc:HGNC:25024]	-	387	278	212	34	14	17	3.18022	3.88639	2.14324	0.298703	0.120998	0.137149
ENSG00000171766	395.472	365.512	349.624	43.9268	13.5042	21.0093	370.203	26.1468	-3.82709	1.07127e-22	2.59991e-21	GATM	6644	protein_coding	glycine amidinotransferase [Source:HGNC Symbol;Acc:HGNC:4175]	-	462	251	332	48	15	25	2.53141	2.33964	2.23794	0.281175	0.0864401	0.13448
ENSG00000163814	259.368	227.171	477.047	3369.55	2528.89	2363.97	321.195	2754.14	3.09846	1.08816e-22	2.63821e-21	CDCP1	6507	protein_coding	CUB domain containing protein 1 [Source:HGNC Symbol;Acc:HGNC:24357]	-	303	156	453	3682	2809	2813	1.69516	1.48473	3.11786	22.0225	16.5282	15.4503
ENSG00000106038	0	0	0	517.055	1023.62	958.866	0	833.18	12.0144	1.09139e-22	2.64334e-21	EVX1	3353	protein_coding	even-skipped homeobox 1 [Source:HGNC Symbol;Acc:HGNC:3506]	Homeobox	0	0	0	565	1137	1141	0	0	0	6.55812	12.9832	12.1619
ENSG00000144451	368.936	381.531	263.271	24.7088	4.5014	8.40373	337.913	12.538	-4.7584	1.13502e-22	2.74621e-21	SPAG16	8257	protein_coding	sperm associated antigen 16 [Source:HGNC Symbol;Acc:HGNC:23225]	-	431	262	250	27	5	10	1.90023	1.9651	1.35599	0.127264	0.0231847	0.0432839
ENSG00000007952	59.92	29.1245	32.6456	346.839	595.085	666.416	40.5634	536.113	3.70365	1.16485e-22	2.81552e-21	NOX1	2529	protein_coding	NADPH oxidase 1 [Source:HGNC Symbol;Acc:HGNC:7889]	-	70	20	31	379	661	793	1.00763	0.489763	0.548974	5.8325	10.0071	11.2066
ENSG00000106688	167.776	96.1108	155.856	1013.06	856.166	760.538	139.914	876.588	2.6373	1.17228e-22	2.83061e-21	SLC1A1	3998	protein_coding	solute carrier family 1 member 1 [Source:HGNC Symbol;Acc:HGNC:10939]	-	196	66	148	1107	951	905	1.78469	1.02236	1.6579	10.7763	9.10734	8.09011
ENSG00000122691	136.104	132.516	123.211	9.15141	7.20224	5.04224	130.61	7.13196	-4.20281	1.17496e-22	2.83421e-21	TWIST1	2033	protein_coding	twist family bHLH transcription factor 1 [Source:HGNC Symbol;Acc:HGNC:12428]	bHLH	159	91	117	10	8	6	2.84715	2.7721	2.57743	0.191438	0.150663	0.105478
ENSG00000185561	255.088	266.489	292.757	46.6722	45.014	54.6242	271.445	48.7701	-2.47489	1.20975e-22	2.91516e-21	TLCD2	5971	protein_coding	TLC domain containing 2 [Source:HGNC Symbol;Acc:HGNC:33522]	-	298	183	278	51	50	65	1.81685	1.89806	2.08515	0.33242	0.32061	0.389058
ENSG00000250328	3.424	5.8249	0	213.228	171.953	157.99	3.08297	181.057	5.97345	1.26963e-22	3.05635e-21	MGC32805	2265	antisense	uncharacterized LOC153163 [Source:NCBI gene;Acc:153163]	-	4	4	0	233	191	188	0.0642898	0.10937	0	4.00361	3.22864	2.96646
ENSG00000131080	638.576	556.278	1013.07	41.1814	6.30196	11.7652	735.973	19.7495	-5.22437	1.28984e-22	3.10188e-21	EDA2R	3579	protein_coding	ectodysplasin A2 receptor [Source:HGNC Symbol;Acc:HGNC:17756]	-	746	382	962	45	7	14	7.588	6.61008	12.038	0.489345	0.0748842	0.139802
ENSG00000225953	11.984	16.0185	13.6901	176.622	163.851	147.906	13.8975	162.793	3.57215	1.33609e-22	3.20986e-21	SATB2-AS1	4470	antisense	SATB2 antisense RNA 1 [Source:HGNC Symbol;Acc:HGNC:26490]	-	14	11	13	193	182	176	0.114017	0.152402	0.130249	1.68041	1.5589	1.40719
ENSG00000126790	896.232	956.74	633.956	169.301	131.441	115.131	828.976	138.624	-2.58048	1.36289e-22	3.27095e-21	L3HYPDH	3504	protein_coding	trans-L-3-hydroxyproline dehydratase [Source:HGNC Symbol;Acc:HGNC:20488]	-	1047	657	602	185	146	137	10.8776	11.612	7.69434	2.05481	1.5953	1.39735
ENSG00000144369	520.448	422.305	894.068	4462.23	4469.89	4225.4	612.274	4385.84	2.8394	1.38483e-22	3.32024e-21	FAM171B	5826	protein_coding	family with sequence similarity 171 member B [Source:HGNC Symbol;Acc:HGNC:29412]	-	608	290	849	4876	4965	5028	3.79912	3.08271	6.52644	32.573	32.6289	30.8442
ENSG00000174125	143.808	107.761	150.591	5.49085	2.70084	5.04224	134.053	4.41131	-4.92717	1.50468e-22	3.60395e-21	TLR1	4535	protein_coding	toll like receptor 1 [Source:HGNC Symbol;Acc:HGNC:11847]	-	168	74	143	6	3	6	1.3486	1.01055	1.41221	0.0514918	0.0253278	0.0472849
ENSG00000198947	1.712	1.45622	0	379.784	386.22	377.327	1.05607	381.11	8.47867	1.53806e-22	3.68021e-21	DMD	18910	protein_coding	dystrophin [Source:HGNC Symbol;Acc:HGNC:2928]	-	2	1	0	415	429	449	0.00385025	0.00327501	0	0.854124	0.8686	0.8486
ENSG00000243742	1.712	2.91245	0	229.7	304.295	286.567	1.54148	273.521	7.5778	1.6583e-22	3.96392e-21	RPLP0P2	3909	transcribed_processed_pseudogene	ribosomal protein lateral stalk subunit P0 pseudogene 2 [Source:HGNC Symbol;Acc:HGNC:17960]	-	2	2	0	251	338	341	0.0186258	0.0316861	0	2.49904	3.31059	3.11772
ENSG00000168398	568.384	509.679	748.742	55.8236	100.831	89.0795	608.935	81.9115	-2.89399	1.6767e-22	4.00388e-21	BDKRB2	6845	protein_coding	bradykinin receptor B2 [Source:HGNC Symbol;Acc:HGNC:1030]	-	664	350	711	61	112	106	3.53138	3.16665	4.65195	0.346833	0.626467	0.553453
ENSG00000184986	217.424	203.871	145.326	16.4725	6.30196	11.7652	188.874	11.5132	-4.03731	1.94361e-22	4.63658e-21	TMEM121	1904	protein_coding	transmembrane protein 121 [Source:HGNC Symbol;Acc:HGNC:20511]	-	254	140	138	18	7	14	4.85643	4.55372	3.24602	0.367934	0.140762	0.26279
ENSG00000276141	127.544	123.779	136.901	9.15141	4.5014	5.88261	129.408	6.51181	-4.31764	2.01922e-22	4.81213e-21	WHAMMP3	7269	transcribed_unprocessed_pseudogene	WAS protein homolog associated with actin, golgi membranes and microtubules pseudogene 3 [Source:HGNC Symbol;Acc:HGNC:27892]	-	149	85	130	10	5	7	0.746211	0.724184	0.800955	0.0535414	0.026336	0.0344169
ENSG00000157483	9619.73	9634.38	13488.9	2614.56	1721.34	2021.94	10914.4	2119.28	-2.36464	2.04257e-22	4.86292e-21	MYO1E	9106	protein_coding	myosin IE [Source:HGNC Symbol;Acc:HGNC:7599]	-	11238	6616	12809	2857	1912	2406	44.9274	44.9959	62.998	12.2109	8.03922	9.44314
ENSG00000115963	1708.58	1821.74	1989.27	622.296	614.891	630.28	1839.86	622.489	-1.5633	2.17204e-22	5.16599e-21	RND3	3594	protein_coding	Rho family GTPase 3 [Source:HGNC Symbol;Acc:HGNC:671]	-	1996	1251	1889	680	683	750	20.2177	21.5568	23.5393	7.36369	7.27606	7.45816
ENSG00000186020	142.952	173.291	196.927	11.8968	6.30196	2.52112	171.056	6.90664	-4.64472	2.21978e-22	5.27425e-21	ZNF529	8173	protein_coding	zinc finger protein 529 [Source:HGNC Symbol;Acc:HGNC:29328]	zf-C2H2	167	119	187	13	7	3	0.74385	0.901717	1.02471	0.0619051	0.0327922	0.0131186
ENSG00000196757	28.248	20.3871	5.26542	345.008	342.106	324.384	17.9669	337.166	4.21789	2.4064e-22	5.71195e-21	ZNF700	3319	protein_coding	zinc finger protein 700 [Source:HGNC Symbol;Acc:HGNC:25292]	zf-C2H2	33	14	5	377	380	386	0.361957	0.261232	0.0674686	4.42078	4.38359	4.15651
ENSG00000087301	86.456	59.7052	82.1405	384.359	408.727	383.21	76.1006	392.099	2.35104	2.43958e-22	5.78493e-21	TXNDC16	4739	protein_coding	thioredoxin domain containing 16 [Source:HGNC Symbol;Acc:HGNC:19965]	-	101	41	78	420	454	456	0.775863	0.535799	0.737135	3.44927	3.66795	3.43896
ENSG00000155816	280.768	270.858	372.792	24.7088	9.0028	5.04224	308.139	12.918	-4.58629	2.5449e-22	6.02867e-21	FMN2	9691	protein_coding	formin 2 [Source:HGNC Symbol;Acc:HGNC:14074]	-	328	186	354	27	10	6	1.23213	1.18864	1.63596	0.108433	0.039508	0.0221274
ENSG00000163083	2611.66	2603.73	2145.13	152.829	74.7232	21.8497	2453.51	83.1338	-4.88501	2.5661e-22	6.07284e-21	INHBB	3204	protein_coding	inhibin subunit beta B [Source:HGNC Symbol;Acc:HGNC:6067]	-	3051	1788	2037	167	83	26	34.6657	34.5605	28.4733	2.02856	0.991835	0.290021
ENSG00000198890	0	0	0	716.556	626.595	611.792	0	651.647	11.6597	2.60858e-22	6.16724e-21	PRMT6	4335	protein_coding	protein arginine methyltransferase 6 [Source:HGNC Symbol;Acc:HGNC:18241]	-	0	0	0	783	696	728	0	0	0	7.02971	6.14715	6.00193
ENSG00000165816	0.856	0	0	1878.79	1234.28	1074.84	0.285333	1395.97	11.797	2.73688e-22	6.46414e-21	VWA2	3301	protein_coding	von Willebrand factor A domain containing 2 [Source:HGNC Symbol;Acc:HGNC:24709]	-	1	0	0	2053	1371	1279	0.0110282	0	0	24.2052	15.9018	13.8476
ENSG00000114805	607.76	532.978	803.503	91.5141	37.8118	47.9013	648.08	59.0757	-3.45767	2.87873e-22	6.79243e-21	PLCH1	7173	protein_coding	phospholipase C eta 1 [Source:HGNC Symbol;Acc:HGNC:29185]	-	710	366	763	100	42	57	3.60336	3.15999	4.7639	0.54258	0.224183	0.284003
ENSG00000143537	1718.85	1741.64	2027.19	5139.43	5313.45	5366.62	1829.23	5273.17	1.52734	2.97028e-22	7.00151e-21	ADAM15	6584	protein_coding	ADAM metallopeptidase domain 15 [Source:HGNC Symbol;Acc:HGNC:193]	-	2008	1196	1925	5616	5902	6386	11.1026	11.2498	13.0942	33.1972	34.3213	34.6647
ENSG00000136059	4.28	7.28112	0	153.744	184.557	159.671	3.85371	165.991	5.52286	3.09389e-22	7.28566e-21	VILL	6476	protein_coding	villin like [Source:HGNC Symbol;Acc:HGNC:30906]	-	5	5	0	168	205	190	0.0281069	0.0478154	0	1.00964	1.212	1.04856
ENSG00000134758	401.464	470.361	451.773	1373.63	1515.17	1349.64	441.199	1412.81	1.68117	3.11228e-22	7.32171e-21	RNF138	3795	protein_coding	ring finger protein 138 [Source:HGNC Symbol;Acc:HGNC:17765]	zf-MIZ	469	323	429	1501	1683	1606	4.49895	5.27103	5.06273	15.3934	16.9796	15.1245
ENSG00000152926	23.112	16.0185	9.47775	270.882	224.17	186.563	16.2027	227.205	3.78889	3.33006e-22	7.8263e-21	ZNF117	10691	protein_coding	zinc finger protein 117 [Source:HGNC Symbol;Acc:HGNC:12897]	zf-C2H2	27	11	9	296	249	222	0.0919381	0.0637205	0.0377019	1.07755	0.891733	0.742135
ENSG00000082781	13321.9	13657.9	13774.3	4246.26	2912.41	3011.9	13584.7	3390.19	-2.00259	3.33755e-22	7.83616e-21	ITGB5	6447	protein_coding	integrin subunit beta 5 [Source:HGNC Symbol;Acc:HGNC:6160]	-	15563	9379	13080	4640	3235	3584	87.8791	90.0956	90.8635	28.0108	19.2119	19.8682
ENSG00000101695	28.248	11.6498	11.5839	238.852	243.976	233.624	17.1606	238.817	3.7484	3.343e-22	7.84122e-21	RNF125	6508	protein_coding	ring finger protein 125 [Source:HGNC Symbol;Acc:HGNC:21150]	-	33	8	11	261	271	278	0.184594	0.0761285	0.075698	1.56084	1.59432	1.52667
ENSG00000175505	879.112	926.159	435.977	80.5324	87.3271	85.718	747.083	84.5259	-3.14314	3.36693e-22	7.88956e-21	CLCF1	1975	protein_coding	cardiotrophin like cytokine factor 1 [Source:HGNC Symbol;Acc:HGNC:17412]	-	1027	636	414	88	97	102	18.9301	19.9432	9.38799	1.73412	1.88044	1.84579
ENSG00000196739	688.224	570.84	745.583	110.732	47.7148	66.3895	668.216	74.9455	-3.15814	3.39543e-22	7.94851e-21	COL27A1	13988	protein_coding	collagen type XXVII alpha 1 chain [Source:HGNC Symbol;Acc:HGNC:22986]	-	804	392	708	121	53	79	2.09243	1.73554	2.26682	0.336662	0.145069	0.201846
ENSG00000138162	4155.02	4227.42	4167.05	1353.49	1544.88	1574.86	4183.17	1491.08	-1.48811	3.47586e-22	8.12475e-21	TACC2	18844	protein_coding	transforming acidic coiled-coil containing protein 2 [Source:HGNC Symbol;Acc:HGNC:11523]	-	4854	2903	3957	1479	1716	1874	9.37728	9.54067	9.40442	3.05464	3.48657	3.55422
ENSG00000008394	12268.2	12328.4	5541.33	1261.98	1146.06	1301.74	10046	1236.59	-3.02213	3.47755e-22	8.12475e-21	MGST1	7440	protein_coding	microsomal glutathione S-transferase 1 [Source:HGNC Symbol;Acc:HGNC:7061]	-	14332	8466	5262	1379	1273	1549	70.1268	70.4709	31.675	7.21366	6.55103	7.44092
ENSG00000105655	662.544	765.974	477.047	82.3627	31.5098	43.6994	635.188	52.524	-3.59711	3.82839e-22	8.93566e-21	ISYNA1	3284	protein_coding	inositol-3-phosphate synthase 1 [Source:HGNC Symbol;Acc:HGNC:29821]	-	774	526	453	90	35	52	8.58001	9.91945	6.17781	1.06661	0.408055	0.565912
ENSG00000204282	8.56	4.36867	0	160.15	196.261	194.967	4.30956	183.792	5.34426	4.03782e-22	9.41524e-21	TNRC6C-AS1	4402	processed_transcript	TNRC6C antisense RNA 1 [Source:HGNC Symbol;Acc:HGNC:44360]	-	10	3	0	175	218	232	0.082699	0.0422062	0	1.54722	1.8961	1.88359
ENSG00000066468	16.264	10.1936	3.15925	178.453	286.289	275.642	9.87228	246.795	4.61466	4.24912e-22	9.89825e-21	FGFR2	7578	protein_coding	fibroblast growth factor receptor 2 [Source:HGNC Symbol;Acc:HGNC:3689]	-	19	7	3	195	318	328	0.0912744	0.0572069	0.0177299	1.00149	1.60667	1.54692
ENSG00000230882	231.976	251.927	311.713	41.1814	31.5098	42.859	265.205	38.5167	-2.7823	4.28057e-22	9.96174e-21	AC005077.4	3495	processed_pseudogene	hypothetical protein LOC285908 (LOC285908) pseudogene	-	271	173	296	45	35	51	2.82275	3.06552	3.79301	0.501106	0.38342	0.521521
ENSG00000151012	8268.96	7383.06	13623.7	1141.18	1422.44	1700.07	9758.59	1421.23	-2.7795	4.5075e-22	1.04796e-20	SLC7A11	9645	protein_coding	solute carrier family 7 member 11 [Source:HGNC Symbol;Acc:HGNC:11059]	-	9660	5070	12937	1247	1580	2023	36.4607	32.5545	60.0718	5.03186	6.27204	7.49622
ENSG00000102024	12697	12867.2	12382.2	4606.82	3596.62	3675.79	12648.8	3959.74	-1.67555	5.0501e-22	1.17297e-20	PLS3	4099	protein_coding	plastin 3 [Source:HGNC Symbol;Acc:HGNC:9091]	-	14833	8836	11758	5034	3995	4374	131.735	133.5	128.468	47.7969	37.3158	38.1372
ENSG00000119411	0	0	0	868.469	554.572	592.463	0	671.835	11.7037	5.11933e-22	1.18689e-20	BSPRY	2339	protein_coding	B-box and SPRY domain containing [Source:HGNC Symbol;Acc:HGNC:18232]	-	0	0	0	949	616	705	0	0	0	15.7907	10.0833	10.7723
ENSG00000188385	305.592	289.789	292.757	46.6722	23.4073	21.8497	296.046	30.6431	-3.27665	5.12006e-22	1.18689e-20	JAKMIP3	7608	protein_coding	Janus kinase and microtubule interacting protein 3 [Source:HGNC Symbol;Acc:HGNC:23523]	-	357	199	278	51	26	26	1.70824	1.6199	1.63649	0.260894	0.130845	0.122138
ENSG00000275234	24.824	34.9494	20.0086	316.639	217.868	231.103	26.594	255.203	3.28532	5.41152e-22	1.25324e-20	AC010503.4	688	antisense	novel transcript, antisense to DENND1C	-	29	24	19	346	242	275	1.53447	2.16037	1.23681	19.5728	13.4673	14.2854
ENSG00000180263	2282.95	2163.95	3600.49	524.376	418.63	498.341	2682.46	480.449	-2.48127	5.4878e-22	1.26967e-20	FGD6	10044	protein_coding	FYVE, RhoGEF and PH domain containing 6 [Source:HGNC Symbol;Acc:HGNC:21740]	-	2667	1486	3419	573	465	593	9.66644	9.16256	15.2451	2.2203	1.77256	2.11007
ENSG00000100321	206.296	281.051	185.343	10.0666	8.10252	21.8497	224.23	13.3396	-4.05907	5.60414e-22	1.29532e-20	SYNGR1	6953	protein_coding	synaptogyrin 1 [Source:HGNC Symbol;Acc:HGNC:11498]	-	241	193	176	11	9	26	1.26181	1.71906	1.13365	0.0615722	0.0495592	0.133644
ENSG00000103942	378.352	356.775	432.817	90.599	69.3215	66.3895	389.315	75.4367	-2.36982	5.66129e-22	1.30726e-20	HOMER2	14685	protein_coding	homer scaffold protein 2 [Source:HGNC Symbol;Acc:HGNC:17513]	-	442	245	411	99	77	79	1.09572	1.03323	1.25345	0.262377	0.200757	0.192266
ENSG00000116133	2861.61	2848.38	4381.88	14222.2	16543.5	16984.8	3363.95	15916.8	2.24221	5.70101e-22	1.31516e-20	DHCR24	6290	protein_coding	24-dehydrocholesterol reductase [Source:HGNC Symbol;Acc:HGNC:2859]	-	3343	1956	4161	15541	18376	20211	19.348	19.2585	29.6269	96.1596	111.855	114.838
ENSG00000073712	1296.84	1245.07	1267.91	152.829	43.2134	67.2298	1269.94	87.7573	-3.85628	5.82501e-22	1.34246e-20	FERMT2	8510	protein_coding	fermitin family member 2 [Source:HGNC Symbol;Acc:HGNC:15767]	-	1515	855	1204	167	48	80	6.48087	6.22216	6.33631	0.76375	0.215956	0.335976
ENSG00000196542	2.568	2.91245	0	199.501	222.369	189.084	1.82682	203.651	6.83527	6.0357e-22	1.38967e-20	SPTSSB	3745	protein_coding	serine palmitoyltransferase small subunit B [Source:HGNC Symbol;Acc:HGNC:24045]	-	3	2	0	218	247	225	0.0291622	0.0330737	0	2.26553	2.52522	2.14723
ENSG00000135477	1817.29	1588.74	479.153	53.0782	21.6067	10.0845	1295.06	28.2565	-5.52177	6.20631e-22	1.42757e-20	KRT87P	1778	transcribed_unprocessed_pseudogene	keratin 87 pseudogene [Source:HGNC Symbol;Acc:HGNC:30198]	-	2123	1091	455	58	24	12	43.4679	38.0012	11.4609	1.26958	0.516813	0.241211
ENSG00000182809	1017.78	1001.88	423.34	57.6539	26.1081	62.1876	814.335	48.6499	-4.06389	6.38646e-22	1.46759e-20	CRIP2	4837	protein_coding	cysteine rich protein 2 [Source:HGNC Symbol;Acc:HGNC:2361]	-	1189	688	402	63	29	74	8.94862	8.80881	3.72211	0.506908	0.229549	0.546769
ENSG00000103089	897.944	934.896	1000.43	236.106	281.788	292.45	944.423	270.115	-1.80528	6.50245e-22	1.4928e-20	FA2H	3279	protein_coding	fatty acid 2-hydroxylase [Source:HGNC Symbol;Acc:HGNC:21197]	-	1049	642	950	258	313	348	11.6462	12.1255	12.9754	3.06227	3.65474	3.79303
ENSG00000168679	1017.78	889.753	953.041	183.028	200.762	268.079	953.526	217.29	-2.13326	6.51597e-22	1.49446e-20	SLC16A4	3167	protein_coding	solute carrier family 16 member 4 [Source:HGNC Symbol;Acc:HGNC:10925]	-	1189	611	905	200	223	319	13.6673	11.9481	12.7979	2.4578	2.69594	3.59991
ENSG00000132561	754.992	745.587	799.29	125.374	60.3187	51.2628	766.623	78.9853	-3.28097	6.78425e-22	1.55449e-20	MATN2	6933	protein_coding	matrilin 2 [Source:HGNC Symbol;Acc:HGNC:6908]	-	882	512	759	137	67	61	4.63124	4.57355	4.90298	0.769067	0.370005	0.314454
ENSG00000111674	1787.33	1925.13	1363.74	320.299	156.649	226.06	1692.07	234.336	-2.85217	6.79275e-22	1.55494e-20	ENO2	4281	protein_coding	enolase 2 [Source:HGNC Symbol;Acc:HGNC:3353]	-	2088	1322	1295	350	174	269	17.7556	19.1245	13.5476	3.18191	1.55617	2.24572
ENSG00000111087	536.712	522.785	483.365	32.0299	3.60112	22.6901	514.287	19.4404	-4.72538	6.81923e-22	1.55951e-20	GLI1	4204	protein_coding	GLI family zinc finger 1 [Source:HGNC Symbol;Acc:HGNC:4317]	zf-C2H2	627	359	459	35	4	27	5.42944	5.28855	4.88978	0.324019	0.0364293	0.229535
ENSG00000084731	2817.95	3098.85	4182.85	702.829	405.126	436.154	3366.55	514.703	-2.70969	7.21292e-22	1.64795e-20	KIF3C	6403	protein_coding	kinesin family member 3C [Source:HGNC Symbol;Acc:HGNC:6321]	-	3292	2128	3972	768	450	519	18.7166	20.5823	27.7821	4.66812	2.69081	2.89689
ENSG00000145945	193.456	251.927	122.158	11.8968	5.40168	7.56336	189.18	8.28729	-4.51295	7.37483e-22	1.68333e-20	FAM50B	1948	protein_coding	family with sequence similarity 50 member B [Source:HGNC Symbol;Acc:HGNC:18789]	-	226	173	116	13	6	9	4.22347	5.49999	2.66691	0.259728	0.117928	0.165121
ENSG00000087086	281170	305401	112363	18108.8	20216.7	25928.9	232978	21418.1	-3.44329	7.59535e-22	1.732e-20	FTL	878	protein_coding	ferritin light chain [Source:HGNC Symbol;Acc:HGNC:3999]	-	328470	209721	106699	19788	22456	30854	13619.2	14792.9	5442.58	877.146	979.246	1255.93
ENSG00000111912	3120.98	2772.65	3250.87	726.622	850.764	979.034	3048.17	852.14	-1.83879	7.63077e-22	1.73841e-20	NCOA7	7820	protein_coding	nuclear receptor coactivator 7 [Source:HGNC Symbol;Acc:HGNC:21081]	-	3646	1904	3087	794	945	1165	16.9731	15.0787	17.6795	3.95165	4.62678	5.32436
ENSG00000133477	0.856	0	0	1315.97	1061.43	1064.75	0.285333	1147.39	11.5141	8.12865e-22	1.85006e-20	FAM83F	16389	protein_coding	family with sequence similarity 83 member F [Source:HGNC Symbol;Acc:HGNC:25148]	-	1	0	0	1438	1179	1267	0.00222125	0	0	3.41484	2.75433	2.76295
ENSG00000158486	5.136	17.4747	10.5308	201.331	164.751	183.201	11.0472	183.095	4.13444	8.31273e-22	1.89015e-20	DNAH3	14960	protein_coding	dynein axonemal heavy chain 3 [Source:HGNC Symbol;Acc:HGNC:2949]	-	6	12	10	220	183	218	0.0146006	0.0496769	0.029937	0.572342	0.468353	0.520803
ENSG00000182584	5.136	4.36867	0	134.526	283.588	305.055	3.16822	241.056	6.24284	8.82212e-22	2.00406e-20	ACTL10	2028	protein_coding	actin like 10 [Source:HGNC Symbol;Acc:HGNC:16127]	-	6	3	0	147	315	363	0.107704	0.0916132	0	2.82107	5.94698	6.39716
ENSG00000164078	463.096	431.043	590.78	1747.92	1826.67	1968.99	494.973	1847.86	1.89921	9.09831e-22	2.06483e-20	MST1R	5252	protein_coding	macrophage stimulating 1 receptor [Source:HGNC Symbol;Acc:HGNC:7381]	-	541	296	561	1910	2029	2343	3.74993	3.49037	4.78385	14.1538	14.7915	15.944
ENSG00000053918	5.992	1.45622	2.10617	128.12	184.557	197.488	3.1848	170.055	5.61107	9.33845e-22	2.11731e-20	KCNQ1	4447	protein_coding	potassium voltage-gated channel subfamily Q member 1 [Source:HGNC Symbol;Acc:HGNC:6294]	-	7	1	2	140	205	235	0.0573035	0.0139264	0.020142	1.22525	1.76498	1.88864
ENSG00000059804	544.416	484.923	573.931	97.005	77.4241	125.216	534.423	99.8815	-2.41902	9.56692e-22	2.16705e-20	SLC2A3	6159	protein_coding	solute carrier family 2 member 3 [Source:HGNC Symbol;Acc:HGNC:11007]	-	636	333	545	106	86	149	3.75921	3.34841	3.96301	0.669823	0.534616	0.864618
ENSG00000155970	128.4	133.973	134.795	10.9817	4.5014	6.72298	132.389	7.40203	-4.1645	9.97108e-22	2.25644e-20	MICU3	4606	protein_coding	mitochondrial calcium uptake family member 3 [Source:HGNC Symbol;Acc:HGNC:27820]	-	150	92	128	12	5	8	1.18554	1.237	1.24459	0.101396	0.0415623	0.0620747
ENSG00000197696	457.104	464.536	230.625	21.0483	29.7092	39.4975	384.088	30.085	-3.67058	1.00893e-21	2.28104e-20	NMB	1022	protein_coding	neuromedin B [Source:HGNC Symbol;Acc:HGNC:7842]	-	534	319	219	23	33	47	19.0213	19.3306	9.59693	0.875874	1.23628	1.6436
ENSG00000103381	2234.16	2411.51	2655.88	800.749	760.736	854.659	2433.85	805.381	-1.59526	1.01088e-21	2.28327e-20	CPPED1	6484	protein_coding	calcineurin like phosphoesterase domain containing 1 [Source:HGNC Symbol;Acc:HGNC:25632]	-	2610	1656	2522	875	845	1017	14.6537	15.8169	17.4197	5.25206	4.98962	5.60566
ENSG00000172137	137.816	154.36	148.485	1.83028	1.80056	1.68075	146.887	1.77053	-6.37466	1.01867e-21	2.29867e-20	CALB2	1703	protein_coding	calbindin 2 [Source:HGNC Symbol;Acc:HGNC:1435]	-	161	106	141	2	2	2	3.44161	3.85475	3.70803	0.0457067	0.0449644	0.0419724
ENSG00000153898	107	115.042	125.317	456.656	647.301	594.144	115.786	566.033	2.29079	1.02449e-21	2.30963e-20	MCOLN2	3442	protein_coding	mucolipin 2 [Source:HGNC Symbol;Acc:HGNC:13357]	-	125	79	119	499	719	707	1.32205	1.42142	1.54837	5.64227	7.99783	7.34103
ENSG00000085662	37967	39332.6	18516.4	4149.25	1974.31	2824.49	31938.7	2982.69	-3.42063	1.04209e-21	2.34706e-20	AKR1B1	3660	protein_coding	aldo-keto reductase family 1 member B [Source:HGNC Symbol;Acc:HGNC:381]	-	44354	27010	17583	4534	2193	3361	441.166	457.034	215.155	48.2131	22.941	32.8198
ENSG00000122870	3108.14	2964.87	6653.38	456.656	214.267	224.38	4242.13	298.434	-3.82969	1.12682e-21	2.5355e-20	BICC1	6569	protein_coding	BicC family RNA binding protein 1 [Source:HGNC Symbol;Acc:HGNC:19351]	-	3631	2036	6318	499	238	267	20.1223	19.1948	43.0744	2.95642	1.38718	1.45265
ENSG00000196557	1173.58	1236.33	2005.07	106.156	20.7064	35.2957	1471.66	54.0528	-4.76865	1.25239e-21	2.81539e-20	CACNA1H	8606	protein_coding	calcium voltage-gated channel subunit alpha1 H [Source:HGNC Symbol;Acc:HGNC:1395]	-	1371	849	1904	116	23	42	5.79944	6.10958	9.90843	0.524591	0.102325	0.17442
ENSG00000143333	11.128	10.1936	0	192.18	262.882	262.196	7.10719	239.086	5.07751	1.25843e-21	2.8263e-20	RGS16	2427	protein_coding	regulator of G protein signaling 16 [Source:HGNC Symbol;Acc:HGNC:9997]	-	13	7	0	210	292	312	0.194995	0.178621	0	3.36755	4.60646	4.59445
ENSG00000198517	2435.32	2404.23	2139.87	744.01	715.722	836.171	2326.47	765.301	-1.60382	1.28391e-21	2.8808e-20	MAFK	4458	protein_coding	MAF bZIP transcription factor K [Source:HGNC Symbol;Acc:HGNC:6782]	TF_bZIP	2845	1651	2032	813	795	995	23.2323	22.9357	20.4138	7.09766	6.8278	7.97685
ENSG00000136944	142.952	109.217	236.944	3.66057	2.70084	3.36149	163.038	3.24097	-5.65509	1.28613e-21	2.88163e-20	LMX1B	5830	protein_coding	LIM homeobox transcription factor 1 beta [Source:HGNC Symbol;Acc:HGNC:6654]	Homeobox	167	75	225	4	3	4	1.04279	0.796705	1.72844	0.0267027	0.0197018	0.0245211
ENSG00000120784	512.744	530.066	748.742	118.968	122.438	104.206	597.184	115.204	-2.37485	1.2867e-21	2.88163e-20	ZFP30	7705	protein_coding	ZFP30 zinc finger protein [Source:HGNC Symbol;Acc:HGNC:29555]	zf-C2H2	599	364	711	130	136	124	2.83012	2.92573	4.13272	0.656652	0.675803	0.575172
ENSG00000079819	1937.13	1903.29	2069.31	6234.86	9089.23	9533.19	1969.91	8285.76	2.07245	1.28935e-21	2.88485e-20	EPB41L2	10320	protein_coding	erythrocyte membrane protein band 4.1 like 2 [Source:HGNC Symbol;Acc:HGNC:3379]	-	2263	1307	1965	6813	10096	11344	7.9828	7.84333	8.52751	25.6935	37.4562	39.2857
ENSG00000137747	0	0	0	592.096	523.963	590.782	0	568.947	11.464	1.29165e-21	2.88728e-20	TMPRSS13	5367	protein_coding	transmembrane serine protease 13 [Source:HGNC Symbol;Acc:HGNC:29808]	-	0	0	0	647	582	703	0	0	0	4.69178	4.15188	4.68136
ENSG00000172478	0	0	0	976.456	576.179	486.576	0	679.737	11.7205	1.38799e-21	3.09971e-20	MAB21L4	2772	protein_coding	mab-21 like 4 [Source:HGNC Symbol;Acc:HGNC:26216]	-	0	0	0	1067	640	579	0	0	0	14.9808	8.83976	7.46507
ENSG00000182557	2.568	5.8249	0	159.235	165.651	165.553	2.79763	163.48	6.01426	1.43233e-21	3.19575e-20	SPNS3	2684	protein_coding	sphingolipid transporter 3 (putative) [Source:HGNC Symbol;Acc:HGNC:28433]	-	3	4	0	174	184	197	0.0406901	0.0922959	0	2.52308	2.62476	2.6232
ENSG00000161996	404.032	326.194	342.252	1154.91	1421.54	1326.11	357.493	1300.85	1.86066	1.43789e-21	3.20438e-20	WDR90	10534	protein_coding	WD repeat domain 90 [Source:HGNC Symbol;Acc:HGNC:26960]	-	472	224	325	1262	1579	1578	1.63117	1.31692	1.38175	4.66263	5.73909	5.3538
ENSG00000237506	606.904	680.057	381.216	2744.51	2956.52	3387.54	556.059	3029.52	2.44708	1.4389e-21	3.20438e-20	RPSAP15	861	processed_pseudogene	ribosomal protein SA pseudogene 15 [Source:HGNC Symbol;Acc:HGNC:31464]	-	709	467	362	2999	3284	4031	29.9773	33.5907	18.8298	135.562	146.034	167.324
ENSG00000181577	9.416	13.106	7.37158	147.338	196.261	326.065	9.96454	223.221	4.51454	1.52852e-21	3.40078e-20	C6orf223	3917	protein_coding	chromosome 6 open reading frame 223 [Source:HGNC Symbol;Acc:HGNC:28692]	-	11	9	7	161	218	388	0.102233	0.142296	0.0800357	1.59969	2.13087	3.54019
ENSG00000137142	145.52	167.466	211.67	6.40599	0.90028	0	174.885	2.43542	-6.20128	1.55441e-21	3.45514e-20	IGFBPL1	1093	protein_coding	insulin like growth factor binding protein like 1 [Source:HGNC Symbol;Acc:HGNC:20081]	-	170	115	201	7	1	0	5.66212	6.51602	8.23598	0.249254	0.0350295	0
ENSG00000151090	173.768	148.535	316.978	6.40599	7.20224	13.446	213.094	9.01807	-4.55559	1.71392e-21	3.80615e-20	THRB	10968	protein_coding	thyroid hormone receptor beta [Source:HGNC Symbol;Acc:HGNC:11799]	THR-like	203	102	301	7	8	16	0.673781	0.57594	1.22907	0.0248391	0.0279265	0.0521364
ENSG00000142185	264.504	265.033	173.759	1116.47	1044.32	1042.06	234.432	1067.62	2.18841	1.72532e-21	3.82789e-20	TRPM2	6705	protein_coding	transient receptor potential cation channel subfamily M member 2 [Source:HGNC Symbol;Acc:HGNC:12339]	-	309	182	165	1220	1160	1240	1.67768	1.68104	1.10211	7.08151	6.62389	6.60954
ENSG00000185567	13961.4	13768.6	46550.5	1478.87	592.384	894.157	24760.2	988.47	-4.64673	1.73748e-21	3.85127e-20	AHNAK2	18771	protein_coding	AHNAK nucleoprotein 2 [Source:HGNC Symbol;Acc:HGNC:20125]	-	16310	9455	44204	1616	658	1064	31.6313	31.1946	105.466	3.35057	1.34212	2.02583
ENSG00000197183	720.752	662.582	1008.85	53.9933	84.6263	123.535	797.396	87.3848	-3.18826	1.74915e-21	3.87354e-20	NOL4L	9448	protein_coding	nucleolar protein 4 like [Source:HGNC Symbol;Acc:HGNC:16106]	-	842	455	958	59	94	147	3.24431	2.98247	4.54114	0.243039	0.380927	0.556065
ENSG00000187123	9.416	7.28112	20.0086	175.707	184.557	177.319	12.2352	179.194	3.85118	1.84094e-21	4.07302e-20	LYPD6	5033	protein_coding	LY6/PLAUR domain containing 6 [Source:HGNC Symbol;Acc:HGNC:28751]	-	11	5	19	192	205	211	0.0795639	0.0615245	0.16907	1.4847	1.55948	1.49832
ENSG00000136883	149.8	173.291	106.361	9.15141	5.40168	5.04224	143.151	6.53178	-4.45785	1.88087e-21	4.1575e-20	KIF12	3036	protein_coding	kinesin family member 12 [Source:HGNC Symbol;Acc:HGNC:21495]	-	175	119	101	10	6	6	2.09839	2.42745	1.48991	0.128193	0.0756664	0.0706314
ENSG00000158966	53.072	64.0739	84.2467	348.669	456.442	450.44	67.1309	418.517	2.64352	1.88549e-21	4.16382e-20	CACHD1	6359	protein_coding	cache domain containing 1 [Source:HGNC Symbol;Acc:HGNC:29314]	-	62	44	80	381	507	536	0.354938	0.428518	0.56343	2.33185	3.05262	3.01248
ENSG00000134569	639.432	656.757	949.881	158.319	114.336	117.652	748.69	130.102	-2.52561	1.88723e-21	4.16382e-20	LRP4	8597	protein_coding	LDL receptor related protein 4 [Source:HGNC Symbol;Acc:HGNC:6696]	-	747	451	902	173	127	140	3.16318	3.24889	4.69893	0.783184	0.565602	0.582009
ENSG00000088854	380.064	359.688	395.959	33.8602	7.20224	10.0845	378.57	17.049	-4.47902	1.9111e-21	4.21257e-20	C20orf194	8541	protein_coding	chromosome 20 open reading frame 194 [Source:HGNC Symbol;Acc:HGNC:17721]	-	444	247	376	37	8	12	1.89245	1.79099	1.9716	0.1686	0.0358621	0.0502136
ENSG00000105711	358.664	393.181	235.891	40.2662	17.1053	26.0516	329.245	27.8077	-3.56616	1.94273e-21	4.27831e-20	SCN1B	7993	protein_coding	sodium voltage-gated channel beta subunit 1 [Source:HGNC Symbol;Acc:HGNC:10586]	-	419	270	224	44	19	31	1.90833	2.09199	1.2551	0.214243	0.0910118	0.138612
ENSG00000165887	272.208	288.333	171.653	23.7937	9.0028	10.9248	244.064	14.5738	-4.06993	2.06326e-21	4.53955e-20	ANKRD2	1451	protein_coding	ankyrin repeat domain 2 [Source:HGNC Symbol;Acc:HGNC:495]	-	318	198	163	26	10	13	7.97829	8.45089	5.03106	0.697382	0.263868	0.320202
ENSG00000168389	65.912	78.6361	64.2381	417.304	330.403	333.628	69.5954	360.445	2.38048	2.16581e-21	4.76078e-20	MFSD2A	4007	protein_coding	major facilitator superfamily domain containing 2A [Source:HGNC Symbol;Acc:HGNC:25897]	-	77	54	61	456	367	397	0.699554	0.834602	0.681789	4.42904	3.50672	3.54095
ENSG00000091129	6308.72	5877.32	8021.34	636.023	144.045	242.868	6735.79	340.979	-4.3044	2.18509e-21	4.79872e-20	NRCAM	8193	protein_coding	neuronal cell adhesion molecule [Source:HGNC Symbol;Acc:HGNC:7994]	-	7370	4036	7617	695	160	289	32.7472	30.5079	41.6371	3.30146	0.747706	1.26068
ENSG00000146281	1696.59	1578.55	2096.69	396.256	236.774	221.018	1790.61	284.683	-2.65377	2.23756e-21	4.90942e-20	PM20D2	4708	protein_coding	peptidase M20 domain containing 2 [Source:HGNC Symbol;Acc:HGNC:21408]	-	1982	1084	1991	433	263	263	15.3256	14.2593	18.9397	3.57945	2.13881	1.99649
ENSG00000135678	144.664	142.71	249.581	10.9817	12.6039	10.9248	178.985	11.5035	-3.96156	2.26037e-21	4.9549e-20	CPM	7535	protein_coding	carboxypeptidase M [Source:HGNC Symbol;Acc:HGNC:2311]	-	169	98	237	12	14	13	0.816495	0.805467	1.40865	0.0619816	0.0711375	0.0616607
ENSG00000204644	0	0	0	456.656	641.9	603.388	0	567.314	11.4599	2.34408e-21	5.13366e-20	ZFP57	2149	protein_coding	ZFP57 zinc finger protein [Source:HGNC Symbol;Acc:HGNC:18791]	zf-C2H2	0	0	0	499	713	718	0	0	0	9.03709	12.703	11.9409
ENSG00000134548	258.512	231.54	118.998	10.9817	10.8034	12.6056	203.017	11.4635	-4.14483	2.35673e-21	5.15662e-20	SPX	7231	protein_coding	spexin hormone [Source:HGNC Symbol;Acc:HGNC:28139]	-	302	159	113	12	12	15	1.5204	1.36177	0.699873	0.0645873	0.0635385	0.0741381
ENSG00000124374	82.176	74.2675	103.202	458.486	429.433	382.37	86.5486	423.43	2.28532	2.38008e-21	5.20293e-20	PAIP2B	6279	protein_coding	poly(A) binding protein interacting protein 2B [Source:HGNC Symbol;Acc:HGNC:29200]	-	96	51	98	501	477	455	0.556584	0.503019	0.698996	3.10536	2.90859	2.58982
ENSG00000127863	29.104	34.9494	56.8665	1025.87	523.063	394.975	40.3066	647.97	4.00721	2.41823e-21	5.28146e-20	TNFRSF19	5113	protein_coding	TNF receptor superfamily member 19 [Source:HGNC Symbol;Acc:HGNC:11915]	-	34	24	54	1121	581	470	0.242077	0.290697	0.472996	8.53285	4.35065	3.28527
ENSG00000102547	140.384	152.904	112.68	1117.39	719.324	685.744	135.323	840.818	2.63779	2.6122e-21	5.69986e-20	CAB39L	5006	protein_coding	calcium binding protein 39 like [Source:HGNC Symbol;Acc:HGNC:20290]	-	164	105	107	1221	799	816	1.19262	1.29898	0.957265	9.49269	6.11097	5.82569
ENSG00000198301	515.312	530.066	579.196	1502.66	1714.13	1670.66	541.525	1629.15	1.58913	2.62818e-21	5.72948e-20	SDAD1	3491	protein_coding	SDA1 domain containing 1 [Source:HGNC Symbol;Acc:HGNC:25537]	-	602	364	550	1642	1904	1988	6.27765	6.45738	7.05589	18.3058	20.8819	20.3524
ENSG00000171714	443.408	444.149	792.972	36.6057	6.30196	24.3708	560.176	22.4261	-4.64331	2.82136e-21	6.14497e-20	ANO5	7547	protein_coding	anoctamin 5 [Source:HGNC Symbol;Acc:HGNC:27337]	-	518	305	753	40	7	29	2.49865	2.50282	4.46848	0.206277	0.0355122	0.137332
ENSG00000148204	4.28	1.45622	0	187.604	186.358	158.83	1.91208	177.597	6.39606	2.82766e-21	6.15307e-20	CRB2	6349	protein_coding	crumbs 2, cell polarity complex component [Source:HGNC Symbol;Acc:HGNC:18688]	-	5	1	0	205	207	189	0.0286692	0.00975438	0	1.25665	1.2483	1.06391
ENSG00000175567	1252.33	1284.39	782.441	213.228	139.543	143.704	1106.39	165.492	-2.7413	3.00474e-21	6.53243e-20	UCP2	3237	protein_coding	uncoupling protein 2 [Source:HGNC Symbol;Acc:HGNC:12518]	-	1463	882	743	233	155	171	16.4533	16.8745	10.2798	2.80142	1.83334	1.888
ENSG00000187231	892.808	898.491	1156.29	257.155	226.871	268.919	982.528	250.982	-1.96895	3.19092e-21	6.92819e-20	SESTD1	11349	protein_coding	SEC14 and spectrin domain containing 1 [Source:HGNC Symbol;Acc:HGNC:18379]	-	1043	617	1098	281	252	320	3.34562	3.36692	4.33295	0.963637	0.850152	1.00772
ENSG00000183734	8.56	1.45622	0	7661.56	4793.09	4678.36	3.33874	5711	10.6721	3.19261e-21	6.92819e-20	ASCL2	1852	protein_coding	achaete-scute family bHLH transcription factor 2 [Source:HGNC Symbol;Acc:HGNC:739]	bHLH	10	1	0	8372	5324	5567	0.196566	0.0334398	0	175.935	110.065	107.431
ENSG00000107551	106.144	117.954	148.485	5.49085	6.30196	6.72298	124.194	6.17193	-4.32777	3.22536e-21	6.99289e-20	RASSF4	9481	protein_coding	Ras association domain family member 4 [Source:HGNC Symbol;Acc:HGNC:20793]	-	124	81	141	6	7	8	0.476121	0.529097	0.666046	0.0246298	0.0282682	0.0301567
ENSG00000272068	324.424	262.12	268.536	49.4176	35.1109	26.0516	285.027	36.86	-2.95633	3.26173e-21	7.0653e-20	AL365181.2	3222	lincRNA	novel transcript	-	379	180	255	54	39	31	4.28217	3.45981	3.54449	0.652278	0.463439	0.343862
ENSG00000163618	0	0	0	1111.9	496.954	484.055	0	697.635	11.758	3.48675e-21	7.54585e-20	CADPS	14638	protein_coding	calcium dependent secretion activator [Source:HGNC Symbol;Acc:HGNC:1426]	-	0	0	0	1215	552	576	0	0	0	3.23042	1.44381	1.40634
ENSG00000139211	8465.84	8884.43	8041.35	1587.77	650.902	868.946	8463.87	1035.87	-3.03057	3.50339e-21	7.57497e-20	AMIGO2	3956	protein_coding	adhesion molecule with Ig like domain 2 [Source:HGNC Symbol;Acc:HGNC:24073]	-	9890	6101	7636	1735	723	1034	91.0102	95.5102	86.4468	17.069	6.99739	9.34142
ENSG00000186212	8.56	0	20.0086	346.839	287.189	279.844	9.52286	304.624	4.93592	3.54555e-21	7.65917e-20	SOWAHB	3220	protein_coding	sosondowah ankyrin repeat domain family member B [Source:HGNC Symbol;Acc:HGNC:32958]	-	10	0	19	379	319	333	0.113056	0	0.264263	4.58087	3.79305	3.69604
ENSG00000162975	488.776	518.416	755.061	35.6905	5.40168	7.56336	587.418	16.2185	-5.18484	3.55611e-21	7.67501e-20	KCNF1	2289	protein_coding	potassium voltage-gated channel modifier subfamily F member 1 [Source:HGNC Symbol;Acc:HGNC:6246]	-	571	356	717	39	6	9	9.08114	9.63183	14.0285	0.663107	0.10036	0.140522
ENSG00000121380	5.992	2.91245	0	135.441	182.757	190.765	2.96815	169.654	5.75206	3.89303e-21	8.39455e-20	BCL2L14	5112	protein_coding	BCL2 like 14 [Source:HGNC Symbol;Acc:HGNC:16657]	-	7	2	0	148	203	227	0.0498491	0.0242295	0	1.12677	1.5204	1.58702
ENSG00000205060	2685.27	2401.31	3644.72	705.574	732.828	668.097	2910.44	702.166	-2.05168	4.10709e-21	8.8481e-20	SLC35B4	7109	protein_coding	solute carrier family 35 member B4 [Source:HGNC Symbol;Acc:HGNC:20584]	-	3137	1649	3461	771	814	795	16.0641	14.3654	21.8038	4.22095	4.38399	3.99675
ENSG00000100557	185.752	215.521	171.653	23.7937	12.6039	22.6901	190.975	19.6959	-3.27389	4.13771e-21	8.90601e-20	CCDC198	4107	protein_coding	coiled-coil domain containing 198 [Source:HGNC Symbol;Acc:HGNC:20189]	-	217	148	163	26	14	27	1.92347	2.23173	1.77747	0.246384	0.130514	0.234957
ENSG00000240342	3823.75	4502.65	2467.37	17498.4	18318	19365.6	3597.92	18394	2.35426	4.25314e-21	9.14618e-20	RPS2P5	879	processed_pseudogene	ribosomal protein S2 pseudogene 5 [Source:HGNC Symbol;Acc:HGNC:31386]	-	4467	3092	2343	19121	20347	23044	185.002	217.849	119.378	846.616	886.269	936.952
ENSG00000214039	0	0	0	623.211	553.672	438.675	0	538.519	11.3845	4.35049e-21	9.34707e-20	LINC02418	4708	lincRNA	long intergenic non-protein coding RNA 2418 [Source:HGNC Symbol;Acc:HGNC:53348]	-	0	0	0	681	615	522	0	0	0	5.62957	5.00141	3.96262
ENSG00000180198	2529.48	2806.15	2651.66	7038.35	6767.4	6654.07	2662.43	6819.94	1.35738	4.40189e-21	9.44897e-20	RCC1	3888	protein_coding	regulator of chromosome condensation 1 [Source:HGNC Symbol;Acc:HGNC:1913]	-	2955	1927	2518	7691	7517	7918	27.6682	30.6945	29.0047	76.9877	74.0239	72.7843
ENSG00000135960	7.704	4.36867	5.26542	238.852	123.338	157.15	5.77936	173.113	4.85905	4.47464e-21	9.59647e-20	EDAR	4426	protein_coding	ectodysplasin A receptor [Source:HGNC Symbol;Acc:HGNC:2895]	-	9	3	5	261	137	187	0.0740255	0.0419773	0.0505939	2.29506	1.18512	1.51001
ENSG00000240771	204.584	225.715	114.786	12.812	7.20224	6.72298	181.695	8.9124	-4.35356	4.54036e-21	9.72865e-20	ARHGEF25	3503	protein_coding	Rho guanine nucleotide exchange factor 25 [Source:HGNC Symbol;Acc:HGNC:30275]	-	239	155	109	14	8	8	2.48375	2.74029	1.39356	0.155544	0.0874387	0.0816203
ENSG00000198758	63.344	53.8803	48.4418	345.008	778.742	933.654	55.2221	685.802	3.63172	4.78519e-21	1.0244e-19	EPS8L3	3477	protein_coding	EPS8 like 3 [Source:HGNC Symbol;Acc:HGNC:21297]	-	74	37	46	377	865	1111	0.774778	0.659025	0.592505	4.21989	9.52501	11.4198
ENSG00000145248	183.184	180.572	190.608	13.7271	1.80056	4.20186	184.788	6.57651	-4.82354	5.00961e-21	1.07148e-19	SLC10A4	1790	protein_coding	solute carrier family 10 member 4 [Source:HGNC Symbol;Acc:HGNC:22980]	-	214	124	181	15	2	5	4.35222	4.29016	4.52861	0.326139	0.042779	0.099831
ENSG00000114315	248.24	235.908	141.113	1039.6	1280.2	1173.16	208.421	1164.32	2.48251	5.39288e-21	1.15242e-19	HES1	2062	protein_coding	hes family bHLH transcription factor 1 [Source:HGNC Symbol;Acc:HGNC:5192]	bHLH	290	162	134	1136	1422	1396	5.11988	4.86554	2.91042	21.4415	26.4037	24.1961
ENSG00000196954	167.776	189.309	95.8306	850.166	1254.99	1311.82	150.972	1138.99	2.91888	5.3987e-21	1.15263e-19	CASP4	7256	protein_coding	caspase 4 [Source:HGNC Symbol;Acc:HGNC:1505]	-	196	130	91	929	1394	1561	0.983352	1.10956	0.561673	4.98291	7.35562	7.68872
ENSG00000106397	905.648	964.021	917.236	2512.06	3173.49	2916.93	928.968	2867.49	1.62658	5.47105e-21	1.16703e-19	PLOD3	5671	protein_coding	procollagen-lysine,2-oxoglutarate 5-dioxygenase 3 [Source:HGNC Symbol;Acc:HGNC:9083]	-	1058	662	871	2745	3525	3471	6.79166	7.22941	6.87856	18.8385	23.7987	21.8748
ENSG00000254166	118.128	126.692	154.803	586.606	1024.52	1006.77	133.208	872.63	2.71206	5.51061e-21	1.17441e-19	CASC19	22208	processed_transcript	cancer susceptibility 19 [Source:HGNC Symbol;Acc:HGNC:49476]	-	138	87	147	641	1138	1198	0.226214	0.242613	0.296447	1.12334	1.96194	1.92795
ENSG00000178445	799.504	929.071	982.527	82.3627	16.205	30.2534	903.701	42.9404	-4.39741	6.09784e-21	1.2984e-19	GLDC	8939	protein_coding	glycine decarboxylase [Source:HGNC Symbol;Acc:HGNC:4313]	-	934	638	933	90	18	36	3.80372	4.42015	4.67446	0.391848	0.077097	0.143934
ENSG00000120690	1005.8	1092.17	1120.48	2800.33	2857.49	2825.33	1072.82	2827.72	1.39877	6.65689e-21	1.41617e-19	ELF1	4335	protein_coding	E74 like ETS transcription factor 1 [Source:HGNC Symbol;Acc:HGNC:3316]	ETS	1175	750	1064	3060	3174	3362	9.86731	10.7146	10.9924	27.4724	28.0331	27.7177
ENSG00000102893	2969.46	2883.33	3662.62	906.905	939.892	1041.22	3171.8	962.673	-1.72022	6.78565e-21	1.44227e-19	PHKB	11822	protein_coding	phosphorylase kinase regulatory subunit beta [Source:HGNC Symbol;Acc:HGNC:8927]	-	3469	1980	3478	991	1044	1239	10.6823	10.3724	13.1758	3.26248	3.38114	3.74566
ENSG00000214575	104.432	110.673	132.689	3.66057	2.70084	4.20186	115.931	3.52109	-5.03631	6.90699e-21	1.46675e-19	CPEB1	8215	protein_coding	cytoplasmic polyadenylation element binding protein 1 [Source:HGNC Symbol;Acc:HGNC:21744]	-	122	76	126	4	3	5	0.540633	0.572942	0.686914	0.0189503	0.0139819	0.0217526
ENSG00000090006	1037.47	975.671	850.892	285.524	303.394	282.365	954.678	290.428	-1.71711	7.07349e-21	1.50077e-19	LTBP4	8108	protein_coding	latent transforming growth factor beta binding protein 4 [Source:HGNC Symbol;Acc:HGNC:6717]	-	1212	670	808	312	337	336	5.44176	5.11759	4.4631	1.49763	1.59137	1.48106
ENSG00000185436	103.576	83.0048	107.415	488.685	437.536	400.858	97.9984	442.36	2.16628	7.11558e-21	1.50835e-19	IFNLR1	4923	protein_coding	interferon lambda receptor 1 [Source:HGNC Symbol;Acc:HGNC:18584]	-	121	57	102	534	486	477	0.894758	0.717051	0.927918	4.22159	3.77973	3.46288
ENSG00000165757	587.216	640.739	1122.59	61.3145	16.205	16.8075	783.514	31.4423	-4.64266	7.13513e-21	1.51115e-19	JCAD	9515	protein_coding	junctional cadherin 5 associated [Source:HGNC Symbol;Acc:HGNC:29283]	-	686	440	1066	67	18	20	2.62461	2.86384	5.0175	0.27405	0.0724299	0.0751224
ENSG00000069188	169.488	144.166	320.137	1.83028	1.80056	0.840373	211.264	1.49041	-7.1625	7.59455e-21	1.60702e-19	SDK2	11607	protein_coding	sidekick cell adhesion molecule 2 [Source:HGNC Symbol;Acc:HGNC:19308]	-	198	99	304	2	2	1	0.621005	0.528226	1.17299	0.00670617	0.00659726	0.00307913
ENSG00000006459	148.088	93.1984	272.749	1757.99	1675.42	1631.16	171.345	1688.19	3.29585	7.76455e-21	1.64153e-19	KDM7A	9430	protein_coding	lysine demethylase 7A [Source:HGNC Symbol;Acc:HGNC:22224]	-	173	64	259	1921	1861	1941	0.667859	0.420313	1.23006	7.9283	7.55594	7.35635
ENSG00000231711	0	0	0	422.795	556.373	534.477	0	504.548	11.2908	7.81963e-21	1.65171e-19	LINC00899	4947	processed_transcript	long intergenic non-protein coding RNA 899 [Source:HGNC Symbol;Acc:HGNC:48583]	-	0	0	0	462	618	636	0	0	0	3.63467	4.783	4.59477
ENSG00000108370	383.488	390.268	301.182	73.2113	71.1221	79.8354	358.313	74.7229	-2.26023	7.96711e-21	1.68136e-19	RGS9	6990	protein_coding	regulator of G protein signaling 9 [Source:HGNC Symbol;Acc:HGNC:10004]	-	448	268	286	80	79	95	2.33319	2.37445	1.83243	0.445428	0.432717	0.48573
ENSG00000188732	22.256	11.6498	15.7963	176.622	165.651	173.117	16.5674	171.797	3.33251	8.22467e-21	1.73418e-19	FAM221A	7458	protein_coding	family with sequence similarity 221 member A [Source:HGNC Symbol;Acc:HGNC:27977]	-	26	8	15	193	184	206	0.126912	0.0664312	0.0900758	1.00716	0.944603	0.987173
ENSG00000102452	128.4	161.641	151.644	6.40599	1.80056	0	147.228	2.73552	-5.7818	8.51481e-21	1.79377e-19	NALCN	9140	protein_coding	sodium leak channel, non-selective [Source:HGNC Symbol;Acc:HGNC:19082]	-	150	111	144	7	2	0	0.597441	0.75211	0.705595	0.0298069	0.00837795	0
ENSG00000126858	1629.82	1610.58	1634.39	607.654	604.088	633.641	1624.93	615.128	-1.4014	8.73395e-21	1.8383e-19	RHOT1	6446	protein_coding	ras homolog family member T1 [Source:HGNC Symbol;Acc:HGNC:21168]	-	1904	1106	1552	664	671	754	10.7529	10.626	10.783	4.00906	3.98553	4.18051
ENSG00000076770	0	0	0	440.183	521.262	500.022	0	487.156	11.2401	8.96633e-21	1.88554e-19	MBNL3	12199	protein_coding	muscleblind like splicing regulator 3 [Source:HGNC Symbol;Acc:HGNC:20564]	-	0	0	0	481	579	595	0	0	0	1.53457	1.81722	1.74318
ENSG00000119699	23.968	24.7558	30.5394	379.784	237.674	209.253	26.4211	275.57	3.38174	8.97769e-21	1.88627e-19	TGFB3	4914	protein_coding	transforming growth factor beta 3 [Source:HGNC Symbol;Acc:HGNC:11769]	-	28	17	29	415	264	249	0.207431	0.214249	0.264303	3.28683	2.05694	1.81098
ENSG00000134297	202.872	208.24	118.998	9.15141	1.80056	8.40373	176.704	6.4519	-4.7709	9.17887e-21	1.92683e-19	PLEKHA8P1	2320	transcribed_processed_pseudogene	pleckstrin homology domain containing A8 pseudogene 1 [Source:HGNC Symbol;Acc:HGNC:30222]	-	237	143	113	10	2	10	3.71887	3.81727	2.18137	0.167755	0.0330062	0.15405
ENSG00000078081	7.704	4.36867	0	155.574	166.552	148.746	4.02422	156.957	5.22502	9.23526e-21	1.93696e-19	LAMP3	3816	protein_coding	lysosomal associated membrane protein 3 [Source:HGNC Symbol;Acc:HGNC:14582]	-	9	3	0	170	185	177	0.0858587	0.0486875	0	1.73382	1.85617	1.65773
ENSG00000100092	28.248	39.3181	31.5925	204.992	255.679	313.459	33.0529	258.043	2.98217	9.35327e-21	1.95998e-19	SH3BP1	4892	protein_coding	SH3 domain binding protein 1 [Source:HGNC Symbol;Acc:HGNC:10824]	-	33	27	30	224	284	373	0.245571	0.341808	0.274646	1.78208	2.22273	2.72503
ENSG00000056736	97.584	126.692	89.5121	450.25	653.603	590.782	104.596	564.878	2.44142	9.45658e-21	1.97989e-19	IL17RB	3038	protein_coding	interleukin 17 receptor B [Source:HGNC Symbol;Acc:HGNC:18015]	-	114	87	85	492	726	703	1.36605	1.77352	1.25306	6.30292	9.14961	8.2702
ENSG00000198467	6491.9	6947.65	4292.37	827.288	315.098	347.914	5910.64	496.767	-3.57289	9.58534e-21	2.00508e-19	TPM2	3248	protein_coding	tropomyosin 2 [Source:HGNC Symbol;Acc:HGNC:12011]	-	7584	4771	4076	904	350	414	85.0026	90.97	56.2027	10.8322	4.12578	4.55547
ENSG00000171408	219.136	152.904	260.112	21.9634	14.4045	22.6901	210.717	19.686	-3.42193	9.8186e-21	2.05207e-19	PDE7B	5946	protein_coding	phosphodiesterase 7B [Source:HGNC Symbol;Acc:HGNC:8792]	-	256	105	247	24	16	27	1.56735	1.09363	1.86042	0.157091	0.103027	0.162288
ENSG00000143515	1543.37	1731.45	2358.91	140.017	279.987	291.609	1877.91	237.204	-2.98438	9.85581e-21	2.05804e-19	ATP8B2	7572	protein_coding	ATPase phospholipid transporting 8B2 [Source:HGNC Symbol;Acc:HGNC:13534]	-	1803	1189	2240	153	311	347	8.66833	9.7247	13.2488	0.786403	1.57255	1.63782
ENSG00000140563	0	0	0	495.091	460.043	473.13	0	476.088	11.2069	1.02627e-20	2.14111e-19	MCTP2	12978	protein_coding	multiple C2 and transmembrane domain containing 2 [Source:HGNC Symbol;Acc:HGNC:25636]	-	0	0	0	541	511	563	0	0	0	1.62239	1.50753	1.55042
ENSG00000101096	175.48	148.535	306.447	0	0.90028	3.36149	210.154	1.42059	-7.16646	1.10737e-20	2.3083e-19	NFATC2	8286	protein_coding	nuclear factor of activated T cells 2 [Source:HGNC Symbol;Acc:HGNC:7776]	RHD	205	102	291	0	1	4	0.900656	0.76236	1.57285	0	0.00462071	0.017253
ENSG00000164483	0	0	6.3185	160.15	240.375	206.732	2.10617	202.419	6.55879	1.19466e-20	2.48807e-19	SAMD3	6903	protein_coding	sterile alpha motif domain containing 3 [Source:HGNC Symbol;Acc:HGNC:21574]	-	0	0	6	175	267	246	0	0	0.0389271	0.986654	1.48091	1.27364
ENSG00000196700	933.896	812.573	724.521	75.9567	15.3048	50.4224	823.664	47.228	-4.12482	1.30667e-20	2.71898e-19	ZNF512B	5919	protein_coding	zinc finger protein 512B [Source:HGNC Symbol;Acc:HGNC:29212]	zf-C2H2	1091	558	688	83	17	60	6.71006	5.83836	5.2057	0.545751	0.109965	0.362286
ENSG00000136425	361.232	396.093	228.519	41.1814	30.6095	46.2205	328.615	39.3371	-3.05973	1.30821e-20	2.7198e-19	CIB2	2146	protein_coding	calcium and integrin binding family member 2 [Source:HGNC Symbol;Acc:HGNC:24579]	-	422	272	217	45	34	55	7.15868	7.84954	4.52865	0.816107	0.606601	0.91597
ENSG00000127586	809.776	751.412	761.379	2135.94	2600.91	2769.03	774.189	2501.96	1.69184	1.31093e-20	2.72307e-19	CHTF18	5916	protein_coding	chromosome transmission fidelity factor 18 [Source:HGNC Symbol;Acc:HGNC:18435]	-	946	516	723	2334	2889	3295	5.82121	5.40165	5.4733	15.3546	18.6971	19.9056
ENSG00000176490	142.952	112.129	101.096	5.49085	5.40168	5.88261	118.726	5.59171	-4.40987	1.31618e-20	2.7316e-19	DIRAS1	3485	protein_coding	DIRAS family GTPase 1 [Source:HGNC Symbol;Acc:HGNC:19127]	-	167	77	96	6	6	7	1.74447	1.36834	1.23369	0.0670059	0.0659177	0.0717866
ENSG00000162576	79.608	85.9173	58.9727	383.444	377.217	344.553	74.8326	368.405	2.30475	1.33185e-20	2.76171e-19	MXRA8	3622	protein_coding	matrix remodeling associated 8 [Source:HGNC Symbol;Acc:HGNC:7542]	-	93	59	56	419	419	410	0.934727	1.00881	0.692435	4.50226	4.42914	4.04561
ENSG00000161513	2136.58	2590.62	1769.18	592.096	481.65	538.679	2165.46	537.475	-2.00989	1.34153e-20	2.77935e-19	FDXR	3599	protein_coding	ferredoxin reductase [Source:HGNC Symbol;Acc:HGNC:3642]	-	2496	1779	1680	647	535	641	25.2472	30.6125	20.9058	6.9966	5.69149	6.36538
ENSG00000146955	3.424	0	0	187.604	277.286	273.121	1.14133	246.004	7.45794	1.35559e-20	2.80604e-19	RAB19	997	protein_coding	RAB19, member RAS oncogene family [Source:HGNC Symbol;Acc:HGNC:19982]	-	4	0	0	205	308	325	0.146055	0	0	8.00245	11.8279	11.6503
ENSG00000075461	243.96	313.088	301.182	49.4176	34.2106	52.1031	286.077	45.2438	-2.65715	1.36185e-20	2.81655e-19	CACNG4	3380	protein_coding	calcium voltage-gated channel auxiliary subunit gamma 4 [Source:HGNC Symbol;Acc:HGNC:1408]	-	285	215	286	54	38	62	3.06958	3.93937	3.78956	0.621787	0.430448	0.655577
ENSG00000107295	1.712	0	0	644.26	603.187	552.965	0.570667	600.137	9.72367	1.39543e-20	2.88349e-19	SH3GL2	2682	protein_coding	SH3 domain containing GRB2 like 2, endophilin A1 [Source:HGNC Symbol;Acc:HGNC:10831]	-	2	0	0	704	670	658	0.027147	0	0	10.2159	9.56467	8.7683
ENSG00000197381	135.248	129.604	144.272	638.769	606.789	479.013	136.375	574.857	2.07377	1.40512e-20	2.90099e-19	ADARB1	10049	protein_coding	adenosine deaminase, RNA specific B1 [Source:HGNC Symbol;Acc:HGNC:226]	-	158	89	137	698	674	570	0.57238	0.548494	0.610572	2.70332	2.56798	2.02722
ENSG00000141756	2945.5	2991.09	2053.51	427.371	162.951	248.75	2663.36	279.691	-3.25156	1.58779e-20	3.27527e-19	FKBP10	4273	protein_coding	FK506 binding protein 10 [Source:HGNC Symbol;Acc:HGNC:18169]	-	3441	2054	1950	467	181	296	29.3158	29.7696	20.4381	4.25352	1.62181	2.47575
ENSG00000160691	5929.51	5966.15	7120.95	2102.99	1553.88	1675.7	6338.87	1777.53	-1.83444	1.89594e-20	3.90755e-19	SHC1	4342	protein_coding	SHC adaptor protein 1 [Source:HGNC Symbol;Acc:HGNC:10840]	-	6927	4097	6762	2298	1726	1994	58.0772	58.4361	69.7468	20.598	15.2197	16.4128
ENSG00000183044	13.696	18.9309	13.6901	134.526	203.463	200.849	15.439	179.613	3.56454	1.92771e-20	3.96958e-19	ABAT	9744	protein_coding	4-aminobutyrate aminotransferase [Source:HGNC Symbol;Acc:HGNC:23]	-	16	13	13	147	226	239	0.0597768	0.0826249	0.059751	0.587144	0.888025	0.876615
ENSG00000131746	1597.3	1545.05	2035.61	10677.9	7513.74	6669.2	1725.99	8286.93	2.26322	1.93139e-20	3.97371e-19	TNS4	4847	protein_coding	tensin 4 [Source:HGNC Symbol;Acc:HGNC:24352]	-	1866	1061	1933	11668	8346	7936	14.0149	13.5565	17.8607	93.6889	65.9264	58.5163
ENSG00000256802	772.968	795.099	360.155	72.2962	33.3104	41.1783	642.74	48.9283	-3.71643	1.96993e-20	4.0495e-19	AC022613.1	2736	antisense	uncharacterized LOC100130111 [Source:NCBI gene;Acc:100130111]	-	903	546	342	79	37	49	12.0149	12.3589	5.59821	1.12377	0.517773	0.640071
ENSG00000237330	5.136	5.8249	0	130.865	150.347	151.267	3.65363	144.16	5.3357	1.97987e-20	4.06642e-19	RNF223	1902	protein_coding	ring finger protein 223 [Source:HGNC Symbol;Acc:HGNC:40020]	-	6	4	0	143	167	180	0.114839	0.130243	0	2.92611	3.36171	3.38229
ENSG00000081870	442.552	447.061	187.449	3717.3	2889	2732.05	359.021	3112.78	3.11688	2.01036e-20	4.12549e-19	HSPB11	3236	protein_coding	heat shock protein family B (small) member 11 [Source:HGNC Symbol;Acc:HGNC:25019]	-	517	307	178	4062	3209	3251	5.8161	5.87536	2.46349	48.8535	37.9678	35.9052
ENSG00000196182	400.608	438.324	539.179	1586.86	1574.59	1522.76	459.37	1561.4	1.76539	2.02191e-20	4.14561e-19	STK40	5590	protein_coding	serine/threonine kinase 40 [Source:HGNC Symbol;Acc:HGNC:21373]	-	468	301	512	1734	1749	1812	3.04778	3.33472	4.10202	12.0726	11.9793	11.585
ENSG00000175164	0	0	0	479.534	416.83	456.323	0	450.895	11.1285	2.13287e-20	4.36936e-19	ABO	6359	protein_coding	ABO, alpha 1-3-N-acetylgalactosaminyltransferase and alpha 1-3-galactosyltransferase [Source:HGNC Symbol;Acc:HGNC:79]	-	0	0	0	524	463	543	0	0	0	3.20706	2.7877	3.05182
ENSG00000115935	410.024	425.218	517.064	66.8053	36.0112	23.5304	450.769	42.1157	-3.42376	2.15434e-20	4.40954e-19	WIPF1	9121	protein_coding	WAS/WASL interacting protein family member 1 [Source:HGNC Symbol;Acc:HGNC:12736]	-	479	292	491	73	40	28	1.9118	1.98265	2.41089	0.311491	0.167908	0.109714
ENSG00000184828	4.28	2.91245	0	216.888	181.857	128.577	2.39748	175.774	6.15206	2.16402e-20	4.42554e-19	ZBTB7C	7648	protein_coding	zinc finger and BTB domain containing 7C [Source:HGNC Symbol;Acc:HGNC:31700]	ZBTB	5	2	0	237	202	153	0.0237997	0.0161952	0	1.20605	1.01125	0.714977
ENSG00000204186	219.992	164.553	482.312	10.0666	7.20224	15.9671	288.953	11.0786	-4.70098	2.49396e-20	5.0959e-19	ZDBF2	10912	protein_coding	zinc finger DBF-type containing 2 [Source:HGNC Symbol;Acc:HGNC:29313]	-	257	113	458	11	8	19	0.857391	0.641326	1.87975	0.0392331	0.0280698	0.0622297
ENSG00000204590	969.848	897.034	1017.28	2515.72	2846.68	2940.46	961.387	2767.62	1.5248	2.53934e-20	5.18418e-19	GNL1	8646	protein_coding	G protein nucleolar 1 (putative) [Source:HGNC Symbol;Acc:HGNC:4413]	-	1133	616	966	2749	3162	3499	4.77051	4.41235	5.00381	12.3744	14.0023	14.4636
ENSG00000149054	68.48	43.6867	68.4504	324.875	325.901	380.689	60.2057	343.822	2.49682	2.76278e-20	5.6355e-19	ZNF215	5769	protein_coding	zinc finger protein 215 [Source:HGNC Symbol;Acc:HGNC:13007]	zf-C2H2	80	30	65	355	362	453	0.504824	0.322052	0.504606	2.39493	2.40249	2.80638
ENSG00000154240	416.016	380.075	468.622	87.8536	45.9143	57.9857	421.571	63.9179	-2.72343	3.4644e-20	7.06061e-19	CEP112	7849	protein_coding	centrosomal protein 112 [Source:HGNC Symbol;Acc:HGNC:28514]	-	486	261	445	96	51	69	2.25409	2.05935	2.53913	0.476016	0.248777	0.314183
ENSG00000146950	39.376	10.1936	43.1764	581.115	424.932	378.168	30.9153	461.405	3.86691	3.64779e-20	7.42799e-19	SHROOM2	8191	protein_coding	shroom family member 2 [Source:HGNC Symbol;Acc:HGNC:630]	-	46	7	41	635	472	450	0.204442	0.0529256	0.224174	3.01718	2.20627	1.96347
ENSG00000204682	873.12	837.329	918.289	145.507	51.3159	78.9951	876.246	91.9395	-3.25364	3.77375e-20	7.67792e-19	CASC10	3801	protein_coding	cancer susceptibility 10 [Source:HGNC Symbol;Acc:HGNC:31448]	-	1020	575	872	159	57	94	9.76905	9.3686	10.2744	1.62804	0.574157	0.88385
ENSG00000119986	2344.58	2699.84	1548.03	480.449	400.625	431.952	2197.49	437.675	-2.3276	3.84268e-20	7.81148e-19	AVPI1	1457	protein_coding	arginine vasopressin induced 1 [Source:HGNC Symbol;Acc:HGNC:30898]	-	2739	1854	1470	525	445	514	68.4357	78.8052	45.1853	14.0238	11.6938	12.6082
ENSG00000237945	2.568	1.45622	0	194.925	211.566	200.849	1.34141	202.447	7.15686	4.20644e-20	8.54365e-19	LINC00649	14336	antisense	long intergenic non-protein coding RNA 649 [Source:HGNC Symbol;Acc:HGNC:44305]	-	3	1	0	213	235	239	0.00761804	0.00431993	0	0.578251	0.627616	0.595824
ENSG00000064763	27.392	30.5807	41.0703	229.7	592.384	593.303	33.0143	471.796	3.83802	4.34141e-20	8.81024e-19	FAR2	5411	protein_coding	fatty acyl-CoA reductase 2 [Source:HGNC Symbol;Acc:HGNC:25531]	-	32	21	39	251	658	706	0.215289	0.240351	0.322795	1.80535	4.65588	4.66311
ENSG00000184304	223.416	219.89	175.865	21.0483	7.20224	5.88261	206.39	11.3777	-4.19043	4.59285e-20	9.31256e-19	PRKD1	5187	protein_coding	protein kinase D1 [Source:HGNC Symbol;Acc:HGNC:9407]	-	261	151	167	23	8	7	1.83178	1.80287	1.44191	0.172574	0.059051	0.0482314
ENSG00000153815	5032.42	5262.8	8740.59	1263.81	1189.27	1273.17	6345.27	1242.08	-2.35296	4.69344e-20	9.50841e-19	CMIP	12715	protein_coding	c-Maf inducing protein [Source:HGNC Symbol;Acc:HGNC:24319]	-	5879	3614	8300	1381	1321	1515	16.8321	17.6026	29.2349	4.22709	3.97778	4.25838
ENSG00000169855	570.952	547.541	1387.96	61.3145	18.9059	42.0186	835.486	40.7463	-4.35854	4.82178e-20	9.76011e-19	ROBO1	10875	protein_coding	roundabout guidance receptor 1 [Source:HGNC Symbol;Acc:HGNC:10249]	-	667	376	1318	67	21	50	2.23278	2.14123	5.42782	0.239778	0.0739339	0.16432
ENSG00000157470	761.84	821.311	945.669	194.01	207.965	254.633	842.94	218.869	-1.94445	5.04951e-20	1.02124e-18	FAM81A	5578	protein_coding	family with sequence similarity 81 member A [Source:HGNC Symbol;Acc:HGNC:28379]	-	890	564	898	212	231	303	5.80847	6.26189	7.21003	1.47918	1.58558	1.94139
ENSG00000142235	456.248	447.061	459.144	76.8719	31.5098	34.4553	454.151	47.6123	-3.25648	5.14372e-20	1.03941e-18	LMTK3	5667	protein_coding	lemur tyrosine kinase 3 [Source:HGNC Symbol;Acc:HGNC:19295]	-	533	307	436	84	35	41	3.42392	3.35498	3.44566	0.576887	0.236466	0.258571
ENSG00000138750	780.672	809.661	698.194	2029.78	2114.76	2149.67	762.842	2098.07	1.46029	5.28023e-20	1.06609e-18	NUP54	4062	protein_coding	nucleoporin 54 [Source:HGNC Symbol;Acc:HGNC:17359]	-	912	556	663	2218	2349	2558	8.17344	8.47695	7.30992	21.2513	22.141	22.5066
ENSG00000177030	555.544	582.49	530.754	1477.04	1662.82	1747.98	556.263	1629.28	1.55124	5.56185e-20	1.12199e-18	DEAF1	4452	protein_coding	DEAF1, transcription factor [Source:HGNC Symbol;Acc:HGNC:14677]	SAND	649	400	504	1614	1847	2080	5.30689	5.56429	5.07008	14.1095	15.8842	16.6977
ENSG00000010322	692.504	611.614	625.532	1710.4	1785.25	1852.18	643.217	1782.61	1.4693	5.76984e-20	1.16297e-18	NISCH	9161	protein_coding	nischarin [Source:HGNC Symbol;Acc:HGNC:18006]	-	809	420	594	1869	1983	2204	3.21481	2.8393	2.90391	7.94019	8.28769	8.59839
ENSG00000118898	245.672	251.927	528.648	2663.06	2709.84	2371.53	342.082	2581.48	2.91485	5.80133e-20	1.16832e-18	PPL	7686	protein_coding	periplakin [Source:HGNC Symbol;Acc:HGNC:9273]	-	287	173	502	2910	3010	2822	1.35935	1.39396	2.92511	14.7352	14.9941	13.1222
ENSG00000146054	478.504	470.361	301.182	75.0416	63.9199	72.2721	416.682	70.4112	-2.56452	6.3749e-20	1.28275e-18	TRIM7	7338	protein_coding	tripartite motif containing 7 [Source:HGNC Symbol;Acc:HGNC:16278]	-	559	323	286	82	71	86	2.77322	2.72602	1.74553	0.434911	0.370454	0.41886
ENSG00000109814	20269.2	19552.7	26611.4	4225.21	5578.13	6106.15	22144.5	5303.16	-2.06201	6.51379e-20	1.30959e-18	UGDH	4045	protein_coding	UDP-glucose 6-dehydrogenase [Source:HGNC Symbol;Acc:HGNC:12525]	-	23679	13427	25270	4617	6196	7266	213.106	205.573	279.786	44.4228	58.6471	64.1986
ENSG00000178726	894.52	752.868	678.186	64.975	20.7064	10.9248	775.191	32.2021	-4.59368	6.76391e-20	1.35872e-18	THBD	4109	protein_coding	thrombomodulin [Source:HGNC Symbol;Acc:HGNC:11784]	-	1045	517	644	71	23	13	9.25828	7.79218	7.01922	0.672491	0.214312	0.113072
ENSG00000149428	2041.56	1909.11	2164.09	5204.41	6126.4	6301.12	2038.25	5877.31	1.52755	6.97972e-20	1.40089e-18	HYOU1	7694	protein_coding	hypoxia up-regulated 1 [Source:HGNC Symbol;Acc:HGNC:16931]	-	2385	1311	2055	5687	6805	7498	11.2846	10.5525	11.9619	28.7671	33.8633	34.8291
ENSG00000125730	231.12	206.784	206.404	33.8602	15.3048	25.2112	214.769	24.7921	-3.11666	7.10337e-20	1.42451e-18	C3	8328	protein_coding	complement C3 [Source:HGNC Symbol;Acc:HGNC:1318]	-	270	142	196	37	17	30	1.18025	1.05597	1.05403	0.172912	0.078156	0.128745
ENSG00000167552	3982.97	4361.39	2411.56	401.747	108.934	196.647	3585.31	235.776	-3.92685	7.40196e-20	1.48313e-18	TUBA1A	3421	protein_coding	tubulin alpha 1a [Source:HGNC Symbol;Acc:HGNC:20766]	-	4653	2995	2290	439	121	234	49.5142	54.2186	29.9793	4.99432	1.35421	2.44462
ENSG00000126261	9053.06	9089.76	7929.72	3341.18	2783.67	2830.38	8690.84	2985.07	-1.54174	7.63972e-20	1.52949e-18	UBA2	4815	protein_coding	ubiquitin like modifier activating enzyme 2 [Source:HGNC Symbol;Acc:HGNC:30661]	-	10576	6242	7530	3651	3092	3368	79.9605	80.2846	70.0387	29.5107	24.5865	24.9991
ENSG00000112796	2.568	1.45622	0	190.349	196.261	201.69	1.34141	196.1	7.11106	7.77603e-20	1.55547e-18	ENPP5	4264	protein_coding	ectonucleotide pyrophosphatase/phosphodiesterase 5 (putative) [Source:HGNC Symbol;Acc:HGNC:13717]	-	3	1	0	208	218	240	0.0256126	0.014524	0	1.8985	1.95746	2.0116
ENSG00000167566	592.352	575.209	718.203	177.537	141.344	132.779	628.588	150.553	-2.06313	7.99097e-20	1.59712e-18	NCKAP5L	8090	protein_coding	NCK associated protein 5 like [Source:HGNC Symbol;Acc:HGNC:29321]	-	692	395	682	194	157	158	3.11392	3.0238	3.7755	0.933292	0.743028	0.698003
ENSG00000163032	0	0	0	417.304	487.051	348.755	0	417.704	11.018	8.24688e-20	1.64688e-18	VSNL1	3833	protein_coding	visinin like 1 [Source:HGNC Symbol;Acc:HGNC:12722]	-	0	0	0	456	541	415	0	0	0	4.6301	5.40396	3.86953
ENSG00000063660	6926.75	7346.65	6028.9	2466.31	2298.41	2069	6767.44	2277.91	-1.57087	8.51643e-20	1.69929e-18	GPC1	6516	protein_coding	glypican 1 [Source:HGNC Symbol;Acc:HGNC:4449]	-	8092	5045	5725	2695	2553	2462	45.209	47.9496	39.349	16.0969	15.0011	13.5038
ENSG00000170160	142.952	131.06	300.129	10.0666	3.60112	5.88261	191.38	6.51676	-4.88123	8.53546e-20	1.70165e-18	CCDC144A	15568	protein_coding	coiled-coil domain containing 144A [Source:HGNC Symbol;Acc:HGNC:29072]	-	167	90	285	11	4	7	0.390511	0.358026	0.819882	0.0274995	0.00983742	0.0160699
ENSG00000152061	407.456	374.25	507.586	1391.93	1660.12	1572.34	429.764	1541.46	1.84123	8.87745e-20	1.76835e-18	RABGAP1L	16071	protein_coding	RAB GTPase activating protein 1 like [Source:HGNC Symbol;Acc:HGNC:24663]	-	476	257	482	1521	1844	1871	1.07824	0.990364	1.34321	3.68342	4.39311	4.16082
ENSG00000165685	0	0	0	275.458	621.193	600.026	0	498.892	11.2746	9.5354e-20	1.89656e-18	TMEM52B	3489	protein_coding	transmembrane protein 52B [Source:HGNC Symbol;Acc:HGNC:26438]	-	0	0	0	301	690	714	0	0	0	3.35761	7.57185	7.31384
ENSG00000146678	124.976	138.341	100.043	2.74542	1.80056	6.72298	121.12	3.75632	-4.98914	9.53703e-20	1.89656e-18	IGFBP1	1653	protein_coding	insulin like growth factor binding protein 1 [Source:HGNC Symbol;Acc:HGNC:5469]	-	146	95	95	3	2	8	3.21536	3.55923	2.57389	0.0706339	0.0463245	0.172968
ENSG00000071246	211.432	192.222	359.101	24.7088	9.0028	15.9671	254.252	16.5596	-3.94331	9.66518e-20	1.92044e-18	VASH1	6502	protein_coding	vasohibin 1 [Source:HGNC Symbol;Acc:HGNC:19964]	-	247	132	341	27	10	19	1.38293	1.25728	2.3488	0.161615	0.0588853	0.104437
ENSG00000152439	138.672	120.867	133.742	10.0666	1.80056	5.04224	131.093	5.63645	-4.54711	1.02107e-19	2.02714e-18	ZNF773	8073	protein_coding	zinc finger protein 773 [Source:HGNC Symbol;Acc:HGNC:30487]	zf-C2H2	162	83	127	11	2	6	0.730517	0.636719	0.704544	0.0530301	0.00948525	0.0265622
ENSG00000187210	77.04	94.6546	43.1764	448.419	501.456	500.022	71.6237	483.299	2.76431	1.15668e-19	2.29445e-18	GCNT1	9251	protein_coding	glucosaminyl (N-acetyl) transferase 1, core 2 [Source:HGNC Symbol;Acc:HGNC:4203]	-	90	65	41	490	557	595	0.354164	0.43514	0.198488	2.06145	2.30526	2.29867
ENSG00000189212	116.416	112.129	165.334	9.15141	3.60112	3.36149	131.293	5.37134	-4.62378	1.16314e-19	2.30535e-18	DPY19L2P1	8272	transcribed_unprocessed_pseudogene	DPY19L2 pseudogene 1 [Source:HGNC Symbol;Acc:HGNC:22305]	-	136	77	157	10	4	4	0.59852	0.576481	0.850018	0.0470494	0.0185141	0.0172822
ENSG00000183780	439.128	439.78	310.66	32.9451	5.40168	10.0845	396.523	16.1437	-4.62351	1.22321e-19	2.42238e-18	SLC35F3	3195	protein_coding	solute carrier family 35 member F3 [Source:HGNC Symbol;Acc:HGNC:23616]	-	513	302	295	36	6	12	5.84516	5.85384	4.13514	0.438527	0.0719009	0.134233
ENSG00000169992	873.976	875.191	816.14	253.494	163.851	203.37	855.102	206.905	-2.04731	1.23222e-19	2.43819e-18	NLGN2	5550	protein_coding	neuroligin 2 [Source:HGNC Symbol;Acc:HGNC:14290]	-	1021	601	775	277	182	242	6.69704	6.70635	6.25386	1.94246	1.25554	1.55837
ENSG00000108175	2789.7	2788.67	4774.68	715.641	559.974	622.716	3451.02	632.777	-2.4474	1.37934e-19	2.72703e-18	ZMIZ1	11048	protein_coding	zinc finger MIZ-type containing 1 [Source:HGNC Symbol;Acc:HGNC:16493]	zf-MIZ	3259	1915	4534	782	622	741	10.7387	10.7347	18.3796	2.75478	2.15556	2.39708
ENSG00000165591	15.408	4.36867	23.1678	201.331	198.962	227.741	14.3148	209.345	3.81862	1.38267e-19	2.73134e-18	FAAH2	2019	protein_coding	fatty acid amide hydrolase 2 [Source:HGNC Symbol;Acc:HGNC:26440]	-	18	3	22	220	221	271	0.324554	0.0920216	0.488006	4.24083	4.19092	4.79713
ENSG00000213626	2897.56	3074.09	2262.02	302.912	67.521	142.863	2744.56	171.099	-4.00404	1.39343e-19	2.75031e-18	LBH	4697	protein_coding	limb bud and heart development [Source:HGNC Symbol;Acc:HGNC:29532]	-	3385	2111	2148	331	75	170	26.2354	27.8338	20.4811	2.74266	0.611357	1.29353
ENSG00000135100	282.48	270.858	514.958	30.1997	31.5098	46.2205	356.099	35.9767	-3.30556	1.40313e-19	2.76717e-18	HNF1A	5028	protein_coding	HNF1 homeobox A [Source:HGNC Symbol;Acc:HGNC:11621]	Homeobox	330	186	489	33	35	55	2.38929	2.29099	4.35565	0.255437	0.266518	0.390945
ENSG00000130508	284.192	263.577	399.119	54.9085	48.6151	36.136	315.629	46.5532	-2.76467	1.51576e-19	2.98682e-18	PXDN	11257	protein_coding	peroxidasin [Source:HGNC Symbol;Acc:HGNC:14966]	-	332	181	379	60	54	43	1.07366	0.995774	1.50784	0.20744	0.183664	0.136519
ENSG00000105245	1289.14	1389.24	1285.82	453.91	483.45	501.703	1321.4	479.688	-1.46121	1.52586e-19	3.00423e-18	NUMBL	5823	protein_coding	NUMB like, endocytic adaptor protein [Source:HGNC Symbol;Acc:HGNC:8061]	-	1506	954	1221	496	537	597	9.41517	10.1463	9.39092	3.31512	3.53087	3.66417
ENSG00000280435	140.384	116.498	229.572	9.15141	2.70084	2.52112	162.151	4.79112	-5.09607	1.57304e-19	3.09455e-18	AC006058.4	1670	TEC	TEC	-	164	80	218	10	3	3	3.57501	2.96673	5.84627	0.233049	0.0687794	0.0642027
ENSG00000166741	2284.66	2357.63	1395.34	330.366	140.444	174.798	2012.54	215.202	-3.2256	1.67457e-19	3.29157e-18	NNMT	2919	protein_coding	nicotinamide N-methyltransferase [Source:HGNC Symbol;Acc:HGNC:7861]	-	2669	1619	1325	361	156	208	33.2862	34.3493	20.3292	4.81324	2.04618	2.5467
ENSG00000081189	0	0	0	246.173	690.515	608.43	0	515.039	11.3205	1.6792e-19	3.29794e-18	MEF2C	11755	protein_coding	myocyte enhancer factor 2C [Source:HGNC Symbol;Acc:HGNC:6996]	SRF	0	0	0	269	767	724	0	0	0	0.890624	2.4982	2.20122
ENSG00000039560	3115.84	3289.61	4491.4	1041.43	826.457	852.138	3632.28	906.675	-2.00234	1.82152e-19	3.57297e-18	RAI14	7687	protein_coding	retinoic acid induced 14 [Source:HGNC Symbol;Acc:HGNC:14873]	-	3640	2259	4265	1138	918	1014	17.2383	18.1997	24.8486	5.76169	4.57235	4.71443
ENSG00000270872	111.28	145.622	203.245	3.66057	1.80056	0	153.383	1.82038	-6.42985	1.82224e-19	3.57297e-18	SRGAP2D	1021	unprocessed_pseudogene	SLIT-ROBO Rho GTPase activating protein 2D (pseudogene) [Source:HGNC Symbol;Acc:HGNC:43932]	-	130	100	193	4	2	0	4.63519	6.06567	8.46585	0.152475	0.0749995	0
ENSG00000124299	4176.42	4742.92	3319.32	1044.18	1162.26	1230.31	4079.56	1145.58	-1.83201	1.88079e-19	3.68474e-18	PEPD	4157	protein_coding	peptidase D [Source:HGNC Symbol;Acc:HGNC:8840]	-	4879	3257	3152	1141	1291	1464	42.7269	48.5224	33.9583	10.6824	11.8905	12.5866
ENSG00000010017	729.312	800.924	721.362	1993.18	1913.09	2000.93	750.533	1969.07	1.3927	1.88889e-19	3.69756e-18	RANBP9	3347	protein_coding	RAN binding protein 9 [Source:HGNC Symbol;Acc:HGNC:13727]	-	852	550	685	2178	2125	2381	9.26689	10.1768	9.16588	25.326	24.3084	25.4245
ENSG00000237441	398.896	345.125	434.924	1191.51	1206.37	1331.15	392.982	1243.01	1.65895	1.90575e-19	3.7275e-18	RGL2	4541	protein_coding	ral guanine nucleotide dissociation stimulator like 2 [Source:HGNC Symbol;Acc:HGNC:9769]	-	466	237	413	1302	1340	1584	3.73581	3.23223	4.07322	11.159	11.2981	12.4667
ENSG00000259495	131.824	141.254	262.218	6.40599	12.6039	10.0845	178.432	9.69813	-4.20042	1.96359e-19	3.83747e-18	AC016705.2	7251	lincRNA	novel transcript	-	154	97	249	7	14	12	0.773166	0.828473	1.53794	0.037572	0.0739238	0.0591469
ENSG00000171703	522.16	624.72	168.493	24.7088	17.1053	9.2441	438.458	17.0194	-4.69074	1.99046e-19	3.8868e-18	TCEA2	4802	protein_coding	transcription elongation factor A2 [Source:HGNC Symbol;Acc:HGNC:11614]	-	610	429	160	27	19	11	4.62443	5.53274	1.49223	0.21883	0.15149	0.0818689
ENSG00000111052	124.12	135.429	152.697	8.23627	3.60112	12.6056	137.415	8.14766	-4.06564	2.0348e-19	3.97011e-18	LIN7A	6795	protein_coding	lin-7 homolog A, crumbs cell polarity complex component [Source:HGNC Symbol;Acc:HGNC:17787]	-	145	93	145	9	4	15	0.776835	0.847614	0.955692	0.0515487	0.0225385	0.0788951
ENSG00000101098	116.416	129.604	227.466	10.0666	5.40168	8.40373	157.829	7.95732	-4.31054	2.18771e-19	4.26495e-18	RIMS4	5206	protein_coding	regulating synaptic membrane exocytosis 4 [Source:HGNC Symbol;Acc:HGNC:16183]	-	136	89	216	11	6	10	0.95101	1.05874	1.85818	0.0822343	0.0441267	0.0686506
ENSG00000111012	47.08	26.212	30.5394	223.294	284.488	315.98	34.6105	274.588	2.96367	2.19861e-19	4.2827e-18	CYP27B1	3440	protein_coding	cytochrome P450 family 27 subfamily B member 1 [Source:HGNC Symbol;Acc:HGNC:2606]	-	55	18	29	244	316	376	0.582042	0.324055	0.377554	2.76055	3.51708	3.90641
ENSG00000170442	2247	1949.89	1222.63	161.98	32.4101	61.3472	1806.51	85.2458	-4.40641	2.33152e-19	4.53788e-18	KRT86	2394	protein_coding	keratin 86 [Source:HGNC Symbol;Acc:HGNC:6463]	-	2625	1339	1161	177	36	73	39.9168	34.6387	21.7194	2.87749	0.575748	1.0898
ENSG00000169783	130.968	115.042	98.9899	6.40599	6.30196	9.2441	115	7.31735	-3.96958	2.34211e-19	4.55477e-18	LINGO1	4902	protein_coding	leucine rich repeat and Ig domain containing 1 [Source:HGNC Symbol;Acc:HGNC:21205]	-	153	79	94	7	7	11	1.13624	0.998064	0.858803	0.0555763	0.0546737	0.0801988
ENSG00000170629	107.856	100.48	128.476	8.23627	5.40168	7.56336	112.271	7.0671	-3.99074	2.44611e-19	4.75313e-18	DPY19L2P2	5580	transcribed_unprocessed_pseudogene	DPY19L2 pseudogene 2 [Source:HGNC Symbol;Acc:HGNC:21764]	-	126	69	122	9	6	9	0.822028	0.765808	0.979185	0.062773	0.0411691	0.0576443
ENSG00000183508	11.128	16.0185	17.9024	302.912	177.355	156.309	15.0163	212.192	3.83622	2.52908e-19	4.91033e-18	TENT5C	5751	protein_coding	terminal nucleotidyltransferase 5C [Source:HGNC Symbol;Acc:HGNC:24712]	-	13	11	17	331	197	186	0.0822906	0.118455	0.132387	2.24001	1.31153	1.15589
ENSG00000184937	165.208	136.885	137.954	11.8968	1.80056	5.04224	146.682	6.24654	-4.56252	2.74212e-19	5.31962e-18	WT1	4113	protein_coding	Wilms tumor 1 [Source:HGNC Symbol;Acc:HGNC:12796]	zf-C2H2	193	94	131	13	2	6	1.70824	1.41538	1.42643	0.123012	0.0186177	0.0521364
ENSG00000147251	656.552	662.582	922.501	192.18	161.15	152.108	747.212	168.479	-2.14981	2.9291e-19	5.67773e-18	DOCK11	6721	protein_coding	dedicator of cytokinesis 11 [Source:HGNC Symbol;Acc:HGNC:23483]	-	767	455	876	210	179	181	4.15443	4.19259	5.83726	1.21605	1.0197	0.962483
ENSG00000255150	214.856	222.802	176.918	21.0483	31.5098	14.2863	204.859	22.2815	-3.20409	3.04791e-19	5.90321e-18	EID3	1467	protein_coding	EP300 interacting inhibitor of differentiation 3 [Source:HGNC Symbol;Acc:HGNC:32961]	-	251	153	168	23	35	17	6.22865	6.45901	5.12883	0.610186	0.913465	0.414159
ENSG00000139946	223.416	250.471	303.288	51.2479	34.2106	36.136	259.058	40.5315	-2.67737	3.10577e-19	6.01039e-18	PELI2	6278	protein_coding	pellino E3 ubiquitin protein ligase family member 2 [Source:HGNC Symbol;Acc:HGNC:8828]	-	261	172	288	56	38	43	1.51345	1.69673	2.05452	0.347161	0.231748	0.244791
ENSG00000180739	102.72	112.129	134.795	9.15141	7.20224	9.2441	116.548	8.53258	-3.77001	3.22165e-19	6.22957e-18	S1PR5	2806	protein_coding	sphingosine-1-phosphate receptor 5 [Source:HGNC Symbol;Acc:HGNC:14299]	-	120	77	128	10	8	11	1.55684	1.69945	2.04297	0.1387	0.109158	0.140105
ENSG00000107745	2861.61	2957.59	1934.51	564.642	606.789	685.744	2584.57	619.058	-2.06144	3.54217e-19	6.84378e-18	MICU1	3852	protein_coding	mitochondrial calcium uptake 1 [Source:HGNC Symbol;Acc:HGNC:1530]	-	3343	2031	1837	617	674	816	31.5937	32.6534	21.3581	6.23395	6.69927	7.57098
ENSG00000239521	734.448	709.181	805.609	227.87	213.366	166.394	749.746	202.543	-1.88943	3.59168e-19	6.93007e-18	CASTOR3	4874	protein_coding	CASTOR family member 3 [Source:HGNC Symbol;Acc:HGNC:29954]	-	858	487	765	249	237	198	6.40843	6.18797	7.02935	1.98828	1.86173	1.45187
ENSG00000091656	175.48	170.378	551.816	11.8968	5.40168	3.36149	299.225	6.88667	-5.45088	3.59266e-19	6.93007e-18	ZFHX4	15687	protein_coding	zinc finger homeobox 4 [Source:HGNC Symbol;Acc:HGNC:30939]	Homeobox	205	117	524	13	6	4	0.475734	0.461903	1.496	0.0322528	0.0146442	0.00911315
ENSG00000188910	17.976	37.8618	38.9641	604.908	302.494	314.299	31.6006	407.234	3.70597	3.72869e-19	7.18664e-18	GJB3	2387	protein_coding	gap junction protein beta 3 [Source:HGNC Symbol;Acc:HGNC:4285]	-	21	26	37	661	336	374	0.320271	0.674568	0.694206	10.7774	5.3894	5.59974
ENSG00000167767	3057.63	3305.63	3937.48	1080.78	750.833	828.608	3433.58	886.741	-1.95321	3.76104e-19	7.24312e-18	KRT80	4350	protein_coding	keratin 80 [Source:HGNC Symbol;Acc:HGNC:27056]	-	3572	2270	3739	1181	834	986	29.8932	32.3178	38.4951	10.5664	7.34058	8.10095
ENSG00000138594	7787.03	7480.63	10689.9	2564.23	2439.76	2332.88	8652.5	2445.62	-1.82301	3.87179e-19	7.45038e-18	TMOD3	10632	protein_coding	tropomodulin 3 [Source:HGNC Symbol;Acc:HGNC:11873]	-	9097	5137	10151	2802	2710	2776	31.1482	29.9226	42.7595	10.2569	9.75906	9.33153
ENSG00000119729	2561.15	2581.89	2574.79	822.712	839.061	1018.53	2572.61	893.435	-1.52553	4.01482e-19	7.71936e-18	RHOQ	4619	protein_coding	ras homolog family member Q [Source:HGNC Symbol;Acc:HGNC:17736]	-	2992	1773	2445	899	932	1212	23.5811	23.772	23.7066	7.57489	7.72542	9.37785
ENSG00000074370	412.592	364.056	687.664	47.5873	20.7064	11.7652	488.104	26.6863	-4.19819	4.11965e-19	7.91452e-18	ATP2A3	6893	protein_coding	ATPase sarcoplasmic/endoplasmic reticulum Ca2+ transporting 3 [Source:HGNC Symbol;Acc:HGNC:813]	-	482	250	653	52	23	14	2.54559	2.24614	4.24272	0.293602	0.127754	0.0725886
ENSG00000160183	1.712	1.45622	0	234.276	242.175	254.633	1.05607	243.695	7.83412	4.24795e-19	8.15442e-18	TMPRSS3	5713	protein_coding	transmembrane serine protease 3 [Source:HGNC Symbol;Acc:HGNC:11877]	-	2	1	0	256	269	303	0.0127443	0.0108403	0	1.74398	1.80278	1.89551
ENSG00000204613	0	0	0	274.542	425.832	444.557	0	381.644	10.8882	4.35965e-19	8.36208e-18	TRIM10	3546	protein_coding	tripartite motif containing 10 [Source:HGNC Symbol;Acc:HGNC:10072]	-	0	0	0	300	473	529	0	0	0	3.29266	5.10712	5.3317
ENSG00000165568	398.04	423.761	304.341	86.9384	76.5238	68.9106	375.381	77.4576	-2.27673	4.7458e-19	9.09542e-18	AKR1E2	2417	protein_coding	aldo-keto reductase family 1 member E2 [Source:HGNC Symbol;Acc:HGNC:23437]	-	465	291	289	95	85	82	7.00368	7.45626	5.35501	1.52972	1.34647	1.21251
ENSG00000137824	542.704	581.034	420.18	1640.85	2013.93	2032.86	514.639	1895.88	1.88243	4.7796e-19	9.15282e-18	RMDN3	5114	protein_coding	regulator of microtubule dynamics 3 [Source:HGNC Symbol;Acc:HGNC:25550]	-	634	399	399	1793	2237	2419	4.51314	4.83189	3.49423	13.6453	16.7479	16.9053
ENSG00000134463	233.688	283.964	115.839	8.23627	16.205	8.40373	211.164	10.9483	-4.26977	4.947e-19	9.46576e-18	ECHDC3	2185	protein_coding	enoyl-CoA hydratase domain containing 3 [Source:HGNC Symbol;Acc:HGNC:23489]	-	273	195	110	9	18	10	4.54843	5.52698	2.25466	0.160308	0.31541	0.163567
ENSG00000131459	624.024	677.145	718.203	83.2779	21.6067	28.5727	673.124	44.4858	-3.92187	5.14473e-19	9.83619e-18	GFPT2	4780	protein_coding	glutamine-fructose-6-phosphate transaminase 2 [Source:HGNC Symbol;Acc:HGNC:4242]	-	729	465	682	91	24	34	5.552	6.02462	6.38992	0.740931	0.192237	0.254214
ENSG00000197635	35.096	34.9494	17.9024	233.361	1033.52	1205.09	29.3159	823.992	4.8154	5.17029e-19	9.87117e-18	DPP4	5009	protein_coding	dipeptidyl peptidase 4 [Source:HGNC Symbol;Acc:HGNC:3009]	-	41	24	17	255	1148	1434	0.297977	0.296732	0.151998	1.98132	8.77495	10.2317
ENSG00000138356	128.4	104.848	139.007	7.32113	11.7036	5.04224	124.085	8.02234	-3.96072	5.17133e-19	9.87117e-18	AOX1	5556	protein_coding	aldehyde oxidase 1 [Source:HGNC Symbol;Acc:HGNC:553]	-	150	72	132	8	13	6	0.982832	0.802555	1.06402	0.0560392	0.0895849	0.0385956
ENSG00000224251	140.384	112.129	197.98	11.8968	8.10252	4.20186	150.164	8.06707	-4.23101	5.28692e-19	1.00837e-17	AL391427.1	482	antisense	uncharacterized LOC101928051 [Source:NCBI gene;Acc:101928051]	-	164	77	188	13	9	5	12.3865	9.89347	17.4683	1.04969	0.714907	0.370742
ENSG00000185519	265.36	237.365	214.829	48.5025	31.5098	30.2534	239.185	36.7552	-2.70563	5.68125e-19	1.08272e-17	FAM131C	1701	protein_coding	family with sequence similarity 131 member C [Source:HGNC Symbol;Acc:HGNC:26717]	-	310	163	204	53	35	36	6.63449	5.93455	5.37112	1.21265	0.787803	0.756391
ENSG00000127989	386.056	403.374	294.863	37.5208	8.10252	12.6056	361.431	19.4096	-4.22329	5.71827e-19	1.0889e-17	MTERF1	4890	protein_coding	mitochondrial transcription termination factor 1 [Source:HGNC Symbol;Acc:HGNC:21463]	-	451	277	280	41	9	15	3.35751	3.50813	2.56442	0.326317	0.0704673	0.10963
ENSG00000157927	116.416	131.06	113.733	8.23627	2.70084	9.2441	120.403	6.72707	-4.15362	5.79019e-19	1.10171e-17	RADIL	6516	protein_coding	Rap associating with DIL domain [Source:HGNC Symbol;Acc:HGNC:22226]	-	136	90	108	9	3	11	0.759815	0.855394	0.742304	0.0537559	0.0176276	0.0603337
ENSG00000152804	957.864	850.435	749.795	125.374	36.9115	61.3472	852.698	74.5444	-3.51713	6.07008e-19	1.15317e-17	HHEX	2525	protein_coding	hematopoietically expressed homeobox [Source:HGNC Symbol;Acc:HGNC:4901]	Homeobox	1119	584	712	137	41	73	16.1331	14.3237	12.6287	2.11166	0.621694	1.03326
ENSG00000170381	135.248	106.304	195.874	2.74542	0	5.88261	145.809	2.87601	-5.64189	6.07031e-19	1.15317e-17	SEMA3E	8424	protein_coding	semaphorin 3E [Source:HGNC Symbol;Acc:HGNC:10727]	-	158	73	186	3	0	7	0.682793	0.536672	0.988858	0.0138601	0	0.0296981
ENSG00000173581	647.992	701.9	352.783	88.7687	58.5182	73.1124	567.558	73.4664	-2.94911	6.11006e-19	1.15979e-17	CCDC106	2709	protein_coding	coiled-coil domain containing 106 [Source:HGNC Symbol;Acc:HGNC:30181]	-	757	482	335	97	65	87	10.1727	11.019	5.53828	1.39357	0.918667	1.14778
ENSG00000100644	12505.3	12086.7	15518.2	4408.24	3192.39	3541.33	13370.1	3713.99	-1.84802	6.23628e-19	1.1828e-17	HIF1A	5151	protein_coding	hypoxia inducible factor 1 subunit alpha [Source:HGNC Symbol;Acc:HGNC:4910]	Others	14609	8300	14736	4817	3546	4214	103.247	99.791	128.123	36.3957	26.3573	29.2383
ENSG00000121289	1825.85	1865.42	1510.12	600.333	540.168	585.74	1733.8	575.414	-1.59101	6.25846e-19	1.18606e-17	CEP89	9233	protein_coding	centrosomal protein 89 [Source:HGNC Symbol;Acc:HGNC:25907]	-	2133	1281	1434	656	600	697	8.41004	8.59233	6.95577	2.76519	2.48807	2.69798
ENSG00000253313	0	0	0	324.875	347.508	333.628	0	335.337	10.7013	6.39168e-19	1.21035e-17	C1orf210	1516	protein_coding	chromosome 1 open reading frame 210 [Source:HGNC Symbol;Acc:HGNC:28755]	-	0	0	0	355	386	397	0	0	0	9.11368	9.74859	9.35922
ENSG00000118579	624.88	627.633	601.311	1538.35	1708.73	1768.14	617.941	1671.74	1.43604	6.45906e-19	1.22213e-17	MED28	10982	protein_coding	mediator complex subunit 28 [Source:HGNC Symbol;Acc:HGNC:24628]	-	730	431	571	1681	1898	2104	2.41987	2.43053	2.32859	5.95732	6.61711	6.8472
ENSG00000071575	10.272	8.73735	7.37158	377.038	152.147	149.586	8.79364	226.257	4.67655	6.4738e-19	1.22395e-17	TRIB2	4588	protein_coding	tribbles pseudokinase 2 [Source:HGNC Symbol;Acc:HGNC:30809]	-	12	6	7	412	169	178	0.0952156	0.0809902	0.0683304	3.49493	1.41032	1.38658
ENSG00000150938	7847.81	7211.23	10607.7	2502.91	1942.8	1976.56	8555.58	2140.76	-1.99886	6.77964e-19	1.28075e-17	CRIM1	7122	protein_coding	cysteine rich transmembrane BMP regulator 1 [Source:HGNC Symbol;Acc:HGNC:2359]	-	9168	4952	10073	2735	2158	2352	46.8622	43.0609	63.3426	14.9458	11.6012	11.8028
ENSG00000131668	191.744	196.59	115.839	15.5574	5.40168	8.40373	168.058	9.7876	-4.10517	7.0024e-19	1.32179e-17	BARX1	1777	protein_coding	BARX homeobox 1 [Source:HGNC Symbol;Acc:HGNC:955]	Homeobox	224	135	110	17	6	10	4.58892	4.70491	2.77233	0.372328	0.129276	0.201123
ENSG00000153162	376.64	359.688	574.984	59.4842	21.6067	26.0516	437.104	35.7142	-3.61654	7.03876e-19	1.3276e-17	BMP6	2780	protein_coding	bone morphogenetic protein 6 [Source:HGNC Symbol;Acc:HGNC:1073]	-	440	247	546	65	24	31	5.7618	5.50246	8.79604	0.909983	0.330537	0.398534
ENSG00000131584	633.44	567.928	409.65	1919.97	2248	2336.24	537.006	2168.07	2.01313	7.76844e-19	1.46406e-17	ACAP3	8809	protein_coding	ArfGAP with coiled-coil, ankyrin repeat and PH domains 3 [Source:HGNC Symbol;Acc:HGNC:16754]	-	740	390	389	2098	2497	2780	3.05813	2.74184	1.97771	9.26922	10.8529	11.2789
ENSG00000092096	207.152	142.71	142.166	16.4725	9.0028	17.6478	164.009	14.3744	-3.51297	7.98915e-19	1.50447e-17	SLC22A17	4278	protein_coding	solute carrier family 22 member 17 [Source:HGNC Symbol;Acc:HGNC:23095]	-	242	98	135	18	10	21	2.05932	1.4187	1.41329	0.163756	0.089498	0.175439
ENSG00000187601	185.752	244.646	115.839	16.4725	9.0028	10.0845	182.079	11.8533	-3.94135	8.11518e-19	1.52582e-17	MAGEH1	1462	protein_coding	MAGE family member H1 [Source:HGNC Symbol;Acc:HGNC:24092]	-	217	168	110	18	10	12	5.40334	7.1165	3.36965	0.47917	0.261883	0.293347
ENSG00000169926	4447.78	4211.4	6737.63	1258.32	1244.19	1132.82	5132.27	1211.78	-2.08263	8.11537e-19	1.52582e-17	KLF13	9409	protein_coding	Kruppel like factor 13 [Source:HGNC Symbol;Acc:HGNC:13672]	zf-C2H2	5196	2892	6398	1375	1382	1348	20.1037	19.0353	30.4537	5.68753	5.62365	5.12029
ENSG00000197063	3241.67	3307.09	3336.17	1390.1	1382.83	1417.71	3294.98	1396.88	-1.23799	8.16749e-19	1.5344e-17	MAFG	5220	protein_coding	MAF bZIP transcription factor G [Source:HGNC Symbol;Acc:HGNC:6781]	TF_bZIP	3787	2271	3168	1519	1536	1687	26.4104	26.9433	27.1803	11.3254	11.2661	11.5503
ENSG00000162069	1.712	0	0	407.238	454.641	460.524	0.570667	440.801	9.27933	8.48126e-19	1.59209e-17	BICDL2	4690	protein_coding	BICD family like cargo adaptor 2 [Source:HGNC Symbol;Acc:HGNC:33584]	-	2	0	0	445	505	548	0.0155241	0	0	3.69277	4.12261	4.17596
ENSG00000176428	177.192	164.553	126.37	18.3028	8.10252	14.2863	156.038	13.5639	-3.52472	8.81618e-19	1.65254e-17	VPS37D	1626	protein_coding	VPS37D, ESCRT-I subunit [Source:HGNC Symbol;Acc:HGNC:18287]	-	207	113	120	20	9	17	4.63447	4.30391	3.30522	0.478712	0.211922	0.37366
ENSG00000100147	60.776	69.8988	72.6628	273.627	366.414	353.797	67.7792	331.279	2.29373	8.81716e-19	1.65254e-17	CCDC134	1270	protein_coding	coiled-coil domain containing 134 [Source:HGNC Symbol;Acc:HGNC:26185]	-	71	48	69	299	407	421	2.03519	2.34068	2.43324	9.16288	12.27	11.8475
ENSG00000188738	2.568	7.28112	28.4333	545.424	443.838	346.234	12.7608	445.165	5.12597	9.01607e-19	1.68849e-17	FSIP2	23494	protein_coding	fibrous sheath interacting protein 2 [Source:HGNC Symbol;Acc:HGNC:21675]	-	3	5	27	596	493	412	0.00464852	0.0131801	0.051469	0.987311	0.803422	0.626742
ENSG00000144366	2060.39	2088.23	2121.96	830.033	668.008	700.871	2090.19	732.971	-1.51192	9.61498e-19	1.79923e-17	GULP1	11979	protein_coding	GULP, engulfment adaptor PTB domain containing 1 [Source:HGNC Symbol;Acc:HGNC:18649]	-	2407	1434	2015	907	742	834	7.31485	7.41367	7.53345	2.9468	2.37158	2.48825
ENSG00000103269	25.68	24.7558	15.7963	173.877	175.555	163.032	22.0774	170.821	2.95305	9.78485e-19	1.82958e-17	RHBDL1	1884	protein_coding	rhomboid like 1 [Source:HGNC Symbol;Acc:HGNC:10007]	-	30	17	15	190	195	194	0.579683	0.558821	0.356574	3.92498	3.96285	3.68018
ENSG00000100558	127.544	166.01	171.653	559.151	758.036	786.589	155.069	701.259	2.18146	9.84753e-19	1.83986e-17	PLEK2	1603	protein_coding	pleckstrin 2 [Source:HGNC Symbol;Acc:HGNC:19238]	-	149	114	163	611	842	936	3.38379	4.40429	4.554	14.8345	20.1109	20.8685
ENSG00000184584	47.08	37.8618	9.47775	377.038	748.133	705.073	31.4732	610.081	4.27481	9.89826e-19	1.84788e-17	TMEM173	3850	protein_coding	transmembrane protein 173 [Source:HGNC Symbol;Acc:HGNC:27962]	-	55	26	9	412	831	839	0.520058	0.418232	0.104694	4.16487	8.26407	7.78843
ENSG00000197935	15.408	10.1936	9.47775	145.507	126.039	133.619	11.6931	135.055	3.49968	9.95784e-19	1.85755e-17	ZNF311	3176	protein_coding	zinc finger protein 311 [Source:HGNC Symbol;Acc:HGNC:13847]	zf-C2H2	18	7	9	159	140	159	0.20632	0.136497	0.126912	1.94841	1.68772	1.78923
ENSG00000075223	2765.74	2747.9	3781.62	780.616	456.442	475.651	3098.42	570.903	-2.44052	1.01269e-18	1.88761e-17	SEMA3C	6268	protein_coding	semaphorin 3C [Source:HGNC Symbol;Acc:HGNC:10725]	-	3231	1887	3591	853	507	566	18.7654	18.6444	25.6582	5.29645	3.09694	3.22727
ENSG00000109790	2621.07	2564.41	3584.7	866.639	666.207	670.618	2923.39	734.488	-1.9931	1.04108e-18	1.939e-17	KLHL5	5144	protein_coding	kelch like family member 5 [Source:HGNC Symbol;Acc:HGNC:6356]	-	3062	1761	3404	947	740	798	21.6698	21.2013	29.6366	7.16496	5.50788	5.54435
ENSG00000180806	225.128	260.664	94.7775	10.0666	7.20224	10.0845	193.523	9.11776	-4.40456	1.05756e-18	1.96815e-17	HOXC9	1679	protein_coding	homeobox C9 [Source:HGNC Symbol;Acc:HGNC:5130]	Homeobox	263	179	90	11	8	12	5.70237	6.60248	2.40066	0.25498	0.182429	0.255434
ENSG00000153885	2530.34	2670.72	3247.71	873.045	596.886	735.326	2816.25	735.086	-1.93785	1.06142e-18	1.97379e-17	KCTD15	6388	protein_coding	potassium channel tetramerization domain containing 15 [Source:HGNC Symbol;Acc:HGNC:23297]	-	2956	1834	3084	954	663	875	16.8457	17.7803	21.6216	5.8123	3.97377	4.89544
ENSG00000068323	2765.74	2832.36	2998.13	1203.41	1086.64	1106.77	2865.41	1132.27	-1.33955	1.06589e-18	1.98056e-17	TFE3	4283	protein_coding	transcription factor binding to IGHM enhancer 3 [Source:HGNC Symbol;Acc:HGNC:11752]	bHLH	3231	1945	2847	1315	1207	1317	27.4624	28.124	29.77	11.9493	10.7898	10.9897
ENSG00000131069	669.392	658.214	618.16	2555.99	5967.95	6361.62	648.589	4961.86	2.93553	1.06828e-18	1.98346e-17	ACSS2	5385	protein_coding	acyl-CoA synthetase short chain family member 2 [Source:HGNC Symbol;Acc:HGNC:15814]	-	782	452	587	2793	6629	7570	5.28654	5.19825	4.88193	20.186	47.132	50.241
ENSG00000157399	1224.94	1197.02	896.174	210.483	305.195	257.154	1106.04	257.61	-2.1019	1.08348e-18	2.01011e-17	ARSE	2878	protein_coding	arylsulfatase E [Source:HGNC Symbol;Acc:HGNC:719]	-	1431	822	851	230	339	306	18.1009	17.6883	13.2427	3.11029	4.50986	3.79996
ENSG00000107242	1.712	0	0	467.637	397.023	437.834	0.570667	434.165	9.25759	1.10229e-18	2.0434e-17	PIP5K1B	4918	protein_coding	phosphatidylinositol-4-phosphate 5-kinase type 1 beta [Source:HGNC Symbol;Acc:HGNC:8995]	-	2	0	0	511	441	521	0.0148044	0	0	4.04387	3.43324	3.78615
ENSG00000238105	98.44	71.355	71.6097	341.348	391.622	380.689	80.4682	371.219	2.19527	1.13382e-18	2.10021e-17	GOLGA2P5	10957	transcribed_unprocessed_pseudogene	GOLGA2 pseudogene 5 [Source:HGNC Symbol;Acc:HGNC:25315]	-	115	49	68	373	435	453	0.382082	0.276955	0.277943	1.3249	1.52003	1.47759
ENSG00000073282	172.056	122.323	170.6	10.9817	0.90028	5.04224	154.993	5.6414	-4.7884	1.15279e-18	2.1337e-17	TP63	7454	protein_coding	tumor protein p63 [Source:HGNC Symbol;Acc:HGNC:15979]	P53	201	84	162	12	1	6	0.98165	0.697902	0.973341	0.0626551	0.00513647	0.028768
ENSG00000196730	3099.58	3293.98	4941.07	942.596	904.781	880.711	3778.21	909.363	-2.05486	1.1651e-18	2.1548e-17	DAPK1	8907	protein_coding	death associated protein kinase 1 [Source:HGNC Symbol;Acc:HGNC:2674]	-	3621	2262	4692	1030	1005	1048	14.7995	15.7277	23.5921	4.5006	4.32005	4.20512
ENSG00000122861	1474.03	1617.87	968.837	158.319	38.712	80.6758	1353.58	92.5691	-3.8706	1.22358e-18	2.26119e-17	PLAU	2950	protein_coding	plasminogen activator, urokinase [Source:HGNC Symbol;Acc:HGNC:9052]	-	1722	1111	920	173	43	96	21.2501	23.3237	13.9671	2.28238	0.558085	1.16305
ENSG00000140519	119.84	96.1108	130.582	9.15141	4.5014	8.40373	115.511	7.35218	-3.97537	1.22491e-18	2.2619e-17	RHCG	2607	protein_coding	Rh family C glycoprotein [Source:HGNC Symbol;Acc:HGNC:18140]	-	140	66	124	10	5	10	1.95496	1.56786	2.1302	0.149288	0.0734316	0.137091
ENSG00000078814	35.096	14.5622	38.9641	242.512	691.415	600.867	29.5408	511.598	4.09294	1.30387e-18	2.40584e-17	MYH7B	7931	protein_coding	myosin heavy chain 7B [Source:HGNC Symbol;Acc:HGNC:15906]	-	41	10	37	265	768	715	0.188194	0.0780867	0.208936	1.30042	3.70755	3.22201
ENSG00000256124	13.696	20.3871	13.6901	132.695	198.962	156.309	15.9244	162.656	3.38176	1.32855e-18	2.44947e-17	LINC01152	4019	lincRNA	long intergenic non-protein coding RNA 1152 [Source:HGNC Symbol;Acc:HGNC:16752]	-	16	14	13	145	221	186	0.144928	0.215732	0.144865	1.40415	2.10537	1.65403
ENSG00000135316	5147.13	5642.87	5884.63	13940.3	13262.9	13510.7	5558.21	13571.3	1.28798	1.35034e-18	2.48773e-17	SYNCRIP	8205	protein_coding	synaptotagmin binding cytoplasmic RNA interacting protein [Source:HGNC Symbol;Acc:HGNC:16918]	-	6013	3875	5588	15233	14732	16077	26.6786	29.2481	30.5012	72.2556	68.7443	70.0285
ENSG00000148175	3849.43	3850.26	3136.08	562.812	882.274	944.579	3611.92	796.555	-2.18067	1.38292e-18	2.54576e-17	STOM	3198	protein_coding	stomatin [Source:HGNC Symbol;Acc:HGNC:3383]	-	4497	2644	2978	615	980	1124	51.1911	51.2021	41.7047	7.48447	11.7328	12.5613
ENSG00000215548	122.408	115.042	110.574	3.66057	0.90028	0.840373	116.008	1.80041	-6.03266	1.39576e-18	2.56742e-17	FRG1JP	931	unprocessed_pseudogene	FSHD region gene 1 family member J, pseudogene [Source:HGNC Symbol;Acc:HGNC:51768]	-	143	79	105	4	1	1	5.59161	5.25511	5.05102	0.167215	0.0411248	0.0383883
ENSG00000155066	0	0	0	266.306	377.217	339.511	0	327.678	10.6681	1.43671e-18	2.6407e-17	PROM2	6063	protein_coding	prominin 2 [Source:HGNC Symbol;Acc:HGNC:20685]	-	0	0	0	291	419	404	0	0	0	1.86797	2.64594	2.38145
ENSG00000151718	1178.71	1262.55	1975.58	238.852	113.435	96.6429	1472.28	149.643	-3.29944	1.47524e-18	2.70943e-17	WWC2	9966	protein_coding	WW and C2 domain containing 2 [Source:HGNC Symbol;Acc:HGNC:24148]	-	1377	867	1876	261	126	115	5.02994	5.3877	8.43046	1.01926	0.484065	0.412406
ENSG00000177932	118.984	88.8297	183.237	3.66057	5.40168	1.68075	130.35	3.581	-5.2009	1.49234e-18	2.73872e-17	ZNF354C	5411	protein_coding	zinc finger protein 354C [Source:HGNC Symbol;Acc:HGNC:16736]	zf-C2H2	139	61	174	4	6	2	0.935163	0.698163	1.44016	0.0287705	0.0424549	0.0132099
ENSG00000128928	621.456	640.739	489.684	1726.87	2070.64	2083.28	583.96	1960.27	1.74788	1.5336e-18	2.81227e-17	IVD	6533	protein_coding	isovaleryl-CoA dehydrogenase [Source:HGNC Symbol;Acc:HGNC:6186]	-	726	440	465	1887	2300	2479	4.04552	4.17104	3.18771	11.2415	13.4794	13.5616
ENSG00000176771	203.728	179.116	299.076	16.4725	31.5098	23.5304	227.306	23.8376	-3.25429	1.61616e-18	2.96139e-17	NCKAP5	9552	protein_coding	NCK associated protein 5 [Source:HGNC Symbol;Acc:HGNC:29847]	-	238	123	284	18	35	28	0.907053	0.797472	1.33157	0.0733403	0.14029	0.104764
ENSG00000058262	4714.85	4523.03	4917.9	10957	12811	12635.8	4718.59	12134.6	1.36261	1.62924e-18	2.98306e-17	SEC61A1	4697	protein_coding	Sec61 translocon alpha 1 subunit [Source:HGNC Symbol;Acc:HGNC:18276]	-	5508	3106	4670	11973	14230	15036	42.6897	40.953	44.5282	99.2081	115.995	114.409
ENSG00000261377	161.784	158.729	167.44	16.4725	4.5014	4.20186	162.651	8.39194	-4.28844	1.66785e-18	3.0514e-17	PDCD6IPP2	5244	transcribed_unprocessed_pseudogene	PDCD6IP pseudogene 2 [Source:HGNC Symbol;Acc:HGNC:49873]	-	189	109	159	18	5	5	1.31205	1.28727	1.35792	0.13359	0.0365057	0.0340766
ENSG00000135083	1137.62	1131.49	914.077	280.948	164.751	173.117	1061.06	206.272	-2.36343	1.68838e-18	3.08658e-17	CCNJL	9209	protein_coding	cyclin J like [Source:HGNC Symbol;Acc:HGNC:25876]	-	1329	777	868	307	183	206	5.25367	5.22533	4.2213	1.29745	0.760839	0.799472
ENSG00000100170	0	0	5.26542	269.967	149.446	166.394	1.75514	195.269	6.76955	1.70059e-18	3.10652e-17	SLC5A1	5310	protein_coding	solute carrier family 5 member 1 [Source:HGNC Symbol;Acc:HGNC:11036]	-	0	0	5	295	166	198	0	0	0.0421711	2.16218	1.19693	1.33266
ENSG00000136444	1923.43	2083.86	1809.2	484.11	568.977	676.5	1938.83	576.529	-1.74908	1.73724e-18	3.17104e-17	RSAD1	4198	protein_coding	radical S-adenosyl methionine domain containing 1 [Source:HGNC Symbol;Acc:HGNC:25634]	-	2247	1431	1718	529	632	805	19.4855	21.1107	18.3282	4.90431	5.76406	6.85333
ENSG00000131941	3597.77	3547.36	3898.52	1539.27	1403.54	1491.66	3681.22	1478.16	-1.31647	1.74612e-18	3.18479e-17	RHPN2	4804	protein_coding	rhophilin Rho GTPase binding protein 2 [Source:HGNC Symbol;Acc:HGNC:19974]	-	4203	2436	3702	1682	1559	1775	31.8498	31.4036	34.5122	13.6266	12.425	13.2052
ENSG00000105289	271.352	310.176	247.475	1021.3	852.565	879.87	276.334	917.911	1.73488	1.8201e-18	3.31719e-17	TJP3	4217	protein_coding	tight junction protein 3 [Source:HGNC Symbol;Acc:HGNC:11829]	-	317	213	235	1116	947	1047	2.73657	3.1281	2.49576	10.2997	8.59806	8.87343
ENSG00000173805	107	99.0233	123.211	6.40599	0.90028	3.36149	109.745	3.55592	-4.95487	1.8437e-18	3.35762e-17	HAP1	6223	protein_coding	huntingtin associated protein 1 [Source:HGNC Symbol;Acc:HGNC:4812]	-	125	68	117	7	1	4	0.731241	0.676728	0.842026	0.0437787	0.00615253	0.0229725
ENSG00000263513	92.448	135.429	104.255	3.66057	5.40168	7.56336	110.711	5.54187	-4.30556	1.94243e-18	3.53472e-17	FAM72C	2297	protein_coding	family with sequence similarity 72 member C [Source:HGNC Symbol;Acc:HGNC:30602]	-	108	93	99	4	6	9	1.71164	2.50742	1.93025	0.0677741	0.10001	0.140033
ENSG00000242110	128.4	138.341	177.971	656.156	567.176	552.125	148.237	591.819	1.99728	1.97453e-18	3.59038e-17	AMACR	4838	protein_coding	alpha-methylacyl-CoA racemase [Source:HGNC Symbol;Acc:HGNC:451]	-	150	95	169	717	630	657	1.12869	1.21608	1.56444	5.7679	4.98573	4.85342
ENSG00000137501	419.44	448.517	497.055	2567.89	1614.2	1740.41	455.004	1974.17	2.11747	2.00486e-18	3.64275e-17	SYTL2	11258	protein_coding	synaptotagmin like 2 [Source:HGNC Symbol;Acc:HGNC:15585]	-	490	308	472	2806	1793	2071	1.58447	1.69432	1.87767	9.70043	6.0978	6.57457
ENSG00000175311	130.968	107.761	155.856	1.83028	0	2.52112	131.528	1.45047	-6.48569	2.03007e-18	3.68573e-17	ANKS4B	4352	protein_coding	ankyrin repeat and sterile alpha motif domain containing 4B [Source:HGNC Symbol;Acc:HGNC:26795]	-	153	74	148	2	0	3	1.27983	1.05305	1.52304	0.0178857	0	0.0246366
ENSG00000169604	3644.85	3719.2	5127.46	473.128	100.831	217.657	4163.84	263.872	-3.98029	2.03852e-18	3.69825e-17	ANTXR1	8185	protein_coding	ANTXR cell adhesion molecule 1 [Source:HGNC Symbol;Acc:HGNC:21014]	-	4258	2554	4869	517	112	259	18.9381	19.3244	26.6416	2.45831	0.523906	1.13091
ENSG00000144115	0	0	0	298.336	306.095	299.173	0	301.201	10.5464	2.16966e-18	3.93317e-17	THNSL2	6431	protein_coding	threonine synthase like 2 [Source:HGNC Symbol;Acc:HGNC:25602]	-	0	0	0	326	340	356	0	0	0	1.97289	2.0242	1.97843
ENSG00000223960	167.776	174.747	221.148	28.3694	32.4101	29.4131	187.89	30.0642	-2.64414	2.29578e-18	4.15864e-17	AC009948.1	4001	antisense	uncharacterized LOC101927027 [Source:NCBI gene;Acc:101927027]	-	196	120	210	31	36	35	1.78335	1.85745	2.35066	0.301549	0.344499	0.312642
ENSG00000143891	1379.87	1430.01	1571.2	487.77	563.575	510.947	1460.36	520.764	-1.48759	2.3057e-18	4.1729e-17	GALM	2790	protein_coding	galactose mutarotase [Source:HGNC Symbol;Acc:HGNC:24063]	-	1612	982	1492	533	626	608	21.0335	21.7978	23.9499	7.43511	8.59061	7.78839
ENSG00000085831	193.456	203.871	211.67	606.739	767.939	802.556	202.999	725.745	1.83898	2.30717e-18	4.1729e-17	TTC39A	9362	protein_coding	tetratricopeptide repeat domain 39A [Source:HGNC Symbol;Acc:HGNC:18657]	-	226	140	201	663	853	955	0.8788	0.926113	0.961538	2.75619	3.48846	3.64572
ENSG00000212993	0.856	0	7.37158	129.95	149.446	142.023	2.74253	140.473	5.62465	2.32192e-18	4.1964e-17	POU5F1B	4964	protein_coding	POU class 5 homeobox 1B [Source:HGNC Symbol;Acc:HGNC:9223]	Pou	1	0	7	142	166	169	0.00733362	0	0.0631547	1.11332	1.28035	1.21676
ENSG00000144730	59.92	75.7237	110.574	1050.58	601.387	516.829	82.0725	722.933	3.1402	2.37104e-18	4.28192e-17	IL17RD	9561	protein_coding	interleukin 17 receptor D [Source:HGNC Symbol;Acc:HGNC:17616]	-	70	52	105	1148	668	615	0.266529	0.336825	0.491841	4.67308	2.67502	2.2989
ENSG00000230061	12.84	13.106	25.274	162.895	160.25	172.276	17.0733	165.14	3.26831	2.50017e-18	4.51168e-17	TRPM2-AS	2292	antisense	TRPM2 antisense RNA [Source:HGNC Symbol;Acc:HGNC:50758]	-	15	9	24	178	178	205	0.238247	0.243183	0.46896	3.02253	2.97344	3.1966
ENSG00000146166	410.88	371.337	393.853	28.3694	32.4101	70.5913	392.024	43.7903	-3.15823	2.51081e-18	4.52745e-17	LGSN	5823	protein_coding	lengsin, lens protein with glutamine synthetase domain [Source:HGNC Symbol;Acc:HGNC:21016]	-	480	255	374	31	36	84	3.00085	2.71205	2.8765	0.207195	0.236706	0.515562
ENSG00000121653	217.424	211.153	447.561	29.2845	18.0056	12.6056	292.046	19.9652	-3.87578	2.51586e-18	4.53267e-17	MAPK8IP1	3498	protein_coding	mitogen-activated protein kinase 8 interacting protein 1 [Source:HGNC Symbol;Acc:HGNC:6882]	-	254	145	425	32	20	15	2.64341	2.56716	5.44137	0.356037	0.218909	0.153257
ENSG00000183072	267.928	273.77	181.13	27.4542	7.20224	12.6056	240.943	15.754	-3.93845	2.51752e-18	4.53267e-17	NKX2-5	2094	protein_coding	NK2 homeobox 5 [Source:HGNC Symbol;Acc:HGNC:2488]	Homeobox	313	188	172	30	8	15	5.44149	5.56014	3.67867	0.557582	0.146274	0.256014
ENSG00000241484	11.128	5.8249	18.9555	140.017	181.857	154.629	11.9695	158.834	3.69297	2.57998e-18	4.64162e-17	ARHGAP8	4990	protein_coding	Rho GTPase activating protein 8 [Source:HGNC Symbol;Acc:HGNC:677]	-	13	4	18	153	202	184	0.0948403	0.0496437	0.161552	1.19332	1.5499	1.31785
ENSG00000105204	540.992	608.702	422.287	129.95	90.028	108.408	523.994	109.462	-2.25823	2.60489e-18	4.68289e-17	DYRK1B	3192	protein_coding	dual specificity tyrosine phosphorylation regulated kinase 1B [Source:HGNC Symbol;Acc:HGNC:3092]	-	632	418	401	142	100	129	7.20783	8.10995	5.62627	1.73137	1.19947	1.44436
ENSG00000108406	2515.78	2557.13	2558.99	994.759	856.166	758.857	2543.97	869.927	-1.54831	2.74233e-18	4.92625e-17	DHX40	5939	protein_coding	DEAH-box helicase 40 [Source:HGNC Symbol;Acc:HGNC:18018]	-	2939	1756	2430	1087	951	903	18.0151	18.3112	18.3245	7.12329	6.13086	5.43404
ENSG00000171873	115.56	170.378	128.476	9.15141	4.5014	0.840373	138.138	4.83106	-4.85501	2.76446e-18	4.96226e-17	ADRA1D	2790	protein_coding	adrenoceptor alpha 1D [Source:HGNC Symbol;Acc:HGNC:280]	-	135	117	122	10	5	1	1.76149	2.59709	1.95837	0.139496	0.0686151	0.0128099
ENSG00000183114	129.256	109.217	103.202	9.15141	2.70084	6.72298	113.892	6.19175	-4.20353	2.80448e-18	5.0303e-17	FAM43B	2572	protein_coding	family with sequence similarity 43 member B [Source:HGNC Symbol;Acc:HGNC:31791]	-	151	75	98	10	3	8	2.13725	1.80591	1.70645	0.151319	0.0446585	0.111165
ENSG00000186603	148.088	103.392	83.1936	4.57571	3.60112	3.36149	111.558	3.84611	-4.86573	2.91763e-18	5.2293e-17	HPDL	1629	protein_coding	4-hydroxyphenylpyruvate dioxygenase like [Source:HGNC Symbol;Acc:HGNC:28242]	-	173	71	79	5	4	4	3.86612	2.69924	2.17193	0.119458	0.0940141	0.0877581
ENSG00000125508	1.712	0	0	237.937	878.673	984.077	0.570667	700.229	9.9696	2.94512e-18	5.27461e-17	SRMS	1516	protein_coding	src-related kinase lacking C-terminal regulatory tyrosine and N-terminal myristylation sites [Source:HGNC Symbol;Acc:HGNC:11298]	-	2	0	0	260	976	1171	0.0480265	0	0	6.67481	24.6493	27.6062
ENSG00000071073	287.616	269.402	412.809	1723.21	1350.42	1278.21	323.275	1450.61	2.16433	2.97503e-18	5.32416e-17	MGAT4A	9630	protein_coding	alpha-1,3-mannosyl-glycoprotein 4-beta-N-acetylglucosaminyltransferase A [Source:HGNC Symbol;Acc:HGNC:7047]	-	336	185	392	1883	1500	1521	1.27017	1.18973	1.82305	7.61007	5.96374	5.64484
ENSG00000268621	1309.68	1224.69	713.991	151.913	52.2162	68.9106	1082.79	91.0134	-3.57351	3.02942e-18	5.41743e-17	IGFL2-AS1	1751	lincRNA	IGFL2 antisense RNA 1 [Source:HGNC Symbol;Acc:HGNC:52559]	-	1530	841	678	166	58	82	31.8094	29.745	17.3413	3.68966	1.26822	1.67369
ENSG00000187185	611.184	579.577	490.737	58.569	13.5042	14.2863	560.499	28.7865	-4.28731	3.2542e-18	5.81501e-17	AC092118.1	2114	lincRNA	uncharacterized LOC388282 [Source:NCBI gene;Acc:388282]	-	714	398	466	64	15	17	12.2954	11.6596	9.87234	1.17826	0.271669	0.287404
ENSG00000069966	1270.3	1371.76	1492.22	503.328	488.852	518.51	1378.1	503.563	-1.4521	3.28124e-18	5.85893e-17	GNB5	13302	protein_coding	G protein subunit beta 5 [Source:HGNC Symbol;Acc:HGNC:4401]	-	1484	942	1417	550	543	617	4.06132	4.3857	4.77081	1.6092	1.56292	1.65774
ENSG00000108691	274.776	262.12	113.733	17.3877	8.10252	11.7652	216.877	12.4185	-4.12759	3.32529e-18	5.93313e-17	CCL2	1986	protein_coding	C-C motif chemokine ligand 2 [Source:HGNC Symbol;Acc:HGNC:10618]	-	321	180	108	19	9	14	5.88404	5.61304	2.43548	0.372339	0.173507	0.25194
ENSG00000171877	154.936	180.572	206.404	1097.25	787.745	695.829	180.637	860.276	2.25303	3.3937e-18	6.05066e-17	FRMD5	6673	protein_coding	FERM domain containing 5 [Source:HGNC Symbol;Acc:HGNC:28214]	-	181	124	196	1199	875	828	0.987433	1.15081	1.31545	6.99298	5.02043	4.43463
ENSG00000178695	188.32	180.572	390.694	19.218	4.5014	9.2441	253.195	10.9878	-4.5309	3.45537e-18	6.15599e-17	KCTD12	6225	protein_coding	potassium channel tetramerization domain containing 12 [Source:HGNC Symbol;Acc:HGNC:14678]	-	220	124	371	21	5	11	1.28657	1.23364	2.66915	0.131294	0.0307528	0.0631541
ENSG00000122490	487.92	511.135	621.319	1590.52	1571.89	1701.76	540.125	1621.39	1.58584	3.55024e-18	6.32028e-17	PQLC1	5225	protein_coding	PQ loop repeat containing 1 [Source:HGNC Symbol;Acc:HGNC:26188]	-	570	351	590	1738	1746	2025	3.97135	4.16031	5.05714	12.9458	12.7942	13.8512
ENSG00000205744	106.144	119.41	150.591	801.664	522.162	585.74	125.382	636.522	2.34465	3.59871e-18	6.40177e-17	DENND1C	4657	protein_coding	DENN domain containing 1C [Source:HGNC Symbol;Acc:HGNC:26225]	-	124	82	143	876	580	697	0.969316	1.09047	1.37521	7.32087	4.76843	5.34903
ENSG00000076706	167.776	212.609	214.829	21.9634	24.3076	36.136	198.405	27.469	-2.84607	3.70279e-18	6.57894e-17	MCAM	7422	protein_coding	melanoma cell adhesion molecule [Source:HGNC Symbol;Acc:HGNC:6934]	-	196	146	204	24	27	43	0.961358	1.21825	1.23097	0.12585	0.139283	0.20706
ENSG00000168907	0	0	0	383.444	259.281	279.004	0	307.243	10.5749	3.70383e-18	6.57894e-17	PLA2G4F	6103	protein_coding	phospholipase A2 group IVF [Source:HGNC Symbol;Acc:HGNC:27396]	-	0	0	0	419	288	332	0	0	0	2.67199	1.80677	1.94421
ENSG00000157510	219.992	206.784	324.35	20.1331	3.60112	17.6478	250.375	13.794	-4.18081	3.83248e-18	6.80236e-17	AFAP1L1	4721	protein_coding	actin filament associated protein 1 like 1 [Source:HGNC Symbol;Acc:HGNC:26714]	-	257	142	308	22	4	21	1.98175	1.86277	2.92184	0.181365	0.0324399	0.158977
ENSG00000012174	1818.14	1690.68	1971.37	706.489	698.617	656.331	1826.73	687.146	-1.41109	3.85245e-18	6.83271e-17	MBTPS2	8927	protein_coding	membrane bound transcription factor peptidase, site 2 [Source:HGNC Symbol;Acc:HGNC:15455]	-	2124	1161	1872	772	776	781	8.66162	8.05437	9.3916	3.36571	3.3282	3.12676
ENSG00000269378	1889.19	1871.25	1747.07	552.745	330.403	347.074	1835.84	410.074	-2.16284	3.93419e-18	6.97249e-17	AC022149.1	609	processed_pseudogene	integrin beta 1 pseudogene 1	-	2207	1285	1659	604	367	413	131.927	130.674	122.002	38.5997	23.0729	24.2371
ENSG00000162739	0	0	0	231.531	365.514	330.267	0	309.104	10.5839	4.01171e-18	7.10459e-17	SLAMF6	2746	protein_coding	SLAM family member 6 [Source:HGNC Symbol;Acc:HGNC:21392]	-	0	0	0	253	406	393	0	0	0	3.58579	5.66082	5.11494
ENSG00000109079	2478.98	2445	2667.46	974.626	976.804	1067.27	2530.48	1006.23	-1.33044	4.03832e-18	7.14639e-17	TNFAIP1	3889	protein_coding	TNF alpha induced protein 1 [Source:HGNC Symbol;Acc:HGNC:11894]	-	2896	1679	2533	1065	1085	1270	27.1088	26.7373	29.17	10.658	10.6818	11.6712
ENSG00000187994	156.648	160.185	112.68	10.9817	1.80056	8.40373	143.171	7.062	-4.33973	4.12573e-18	7.29565e-17	RINL	4201	protein_coding	Ras and Rab interactor like [Source:HGNC Symbol;Acc:HGNC:24795]	-	183	110	107	12	2	10	1.5858	1.6216	1.1407	0.111171	0.0182277	0.0850738
ENSG00000166783	1484.3	1462.05	2216.74	435.607	408.727	440.355	1721.03	428.23	-2.00702	4.19075e-18	7.40511e-17	MARF1	10919	protein_coding	meiosis regulator and mRNA stability factor 1 [Source:HGNC Symbol;Acc:HGNC:29562]	-	1734	1004	2105	476	454	524	5.78118	5.6945	8.63393	1.69664	1.59194	1.71513
ENSG00000170955	287.616	278.139	143.219	20.1331	7.20224	5.04224	236.325	10.7925	-4.46109	4.25629e-18	7.51534e-17	CAVIN3	1672	protein_coding	caveolae associated protein 3 [Source:HGNC Symbol;Acc:HGNC:9400]	-	336	191	136	22	8	6	7.31565	7.0746	3.64285	0.512095	0.183192	0.128252
ENSG00000090661	107.856	115.042	83.1936	4.57571	1.80056	2.52112	102.03	2.9658	-5.10974	4.28806e-18	7.56582e-17	CERS4	4059	protein_coding	ceramide synthase 4 [Source:HGNC Symbol;Acc:HGNC:23747]	Homeobox	126	79	79	5	2	3	1.13006	1.20535	0.87166	0.0479419	0.0188653	0.026415
ENSG00000123146	897.088	859.173	898.28	2104.83	2347.03	2445.49	884.847	2299.11	1.37722	4.42216e-18	7.79664e-17	ADGRE5	5382	protein_coding	adhesion G protein-coupled receptor E5 [Source:HGNC Symbol;Acc:HGNC:1711]	-	1048	590	853	2300	2607	2910	7.08872	6.78911	7.09814	16.6322	18.546	19.324
ENSG00000187535	668.536	698.988	854.051	233.361	193.56	206.732	740.525	211.218	-1.81008	4.45114e-18	7.84192e-17	IFT140	8168	protein_coding	intraflagellar transport 140 [Source:HGNC Symbol;Acc:HGNC:29077]	-	781	480	811	255	215	246	3.48085	3.6394	4.44677	1.21504	1.00781	1.07639
ENSG00000169991	1431.23	1444.58	1713.37	520.715	383.519	391.614	1529.72	431.949	-1.82473	4.51841e-18	7.95455e-17	IFFO2	6188	protein_coding	intermediate filament family orphan 2 [Source:HGNC Symbol;Acc:HGNC:27006]	-	1672	992	1627	569	426	466	9.8364	9.9281	11.7754	3.57871	2.6358	2.69144
ENSG00000079257	1297.7	1198.47	799.29	116.223	171.053	225.22	1098.49	170.832	-2.68392	4.62029e-18	8.12789e-17	LXN	1504	protein_coding	latexin [Source:HGNC Symbol;Acc:HGNC:13347]	-	1516	823	759	127	190	268	36.6945	33.8888	22.6013	3.2864	4.83682	6.36847
ENSG00000269837	29.96	40.7743	31.5925	193.095	196.261	189.924	34.1089	193.093	2.51965	4.74643e-18	8.34361e-17	IPO5P1	2887	transcribed_processed_pseudogene	importin 5 pseudogene 1 [Source:HGNC Symbol;Acc:HGNC:49687]	-	35	28	30	211	218	226	0.441338	0.600642	0.465386	2.84446	2.8911	2.79776
ENSG00000099250	4815	4456.05	6986.16	1305.91	1426.04	1442.08	5419.07	1391.34	-1.96166	4.79312e-18	8.41947e-17	NRP1	11522	protein_coding	neuropilin 1 [Source:HGNC Symbol;Acc:HGNC:8004]	-	5625	3060	6634	1427	1584	1716	17.7723	16.4474	25.7862	4.82015	5.26358	5.32277
ENSG00000109674	1154.74	1192.65	1040.45	401.747	381.719	426.909	1129.28	403.458	-1.48435	5.04383e-18	8.85331e-17	NEIL3	2959	protein_coding	nei like DNA glycosylase 3 [Source:HGNC Symbol;Acc:HGNC:24573]	-	1349	819	988	439	424	508	16.5965	17.1413	14.9538	5.7741	5.48624	6.13574
ENSG00000196867	176.336	115.042	179.024	8.23627	1.80056	0	156.801	3.34561	-5.58111	5.08435e-18	8.91787e-17	ZFP28	6974	protein_coding	ZFP28 zinc finger protein [Source:HGNC Symbol;Acc:HGNC:17801]	zf-C2H2	206	79	170	9	2	0	1.07531	0.701536	1.09171	0.0502256	0.01098	0
ENSG00000251129	137.816	120.867	82.1405	4.57571	1.80056	5.88261	113.608	4.08629	-4.78868	5.11326e-18	8.96195e-17	LINC02506	734	lincRNA	long intergenic non-protein coding RNA 2506 [Source:HGNC Symbol;Acc:HGNC:53495]	-	161	83	78	5	2	7	7.98509	7.00304	4.75924	0.265118	0.104325	0.34084
ENSG00000224272	4.28	1.45622	0	140.017	172.854	115.971	1.91208	142.947	6.08916	5.19531e-18	9.09906e-17	AC131097.3	2250	antisense	novel transcript	-	5	1	0	153	192	138	0.080898	0.0275247	0	2.64651	3.26718	2.19202
ENSG00000179023	286.76	260.664	270.642	70.4659	67.521	58.8261	272.689	65.6043	-2.05793	5.27648e-18	9.23442e-17	KLHDC7A	5145	protein_coding	kelch domain containing 7A [Source:HGNC Symbol;Acc:HGNC:26791]	-	335	179	257	77	75	70	2.37033	2.15463	2.23711	0.582465	0.558123	0.486252
ENSG00000082146	961.288	910.141	846.679	300.166	212.466	261.356	906.036	257.996	-1.81249	5.42877e-18	9.49397e-17	STRADB	3242	protein_coding	STE20-related kinase adaptor beta [Source:HGNC Symbol;Acc:HGNC:13205]	-	1123	625	804	328	236	311	12.6101	11.9391	11.1066	3.93754	2.7871	3.42843
ENSG00000131016	3046.5	3077	6173.18	718.386	468.146	539.519	4098.89	575.35	-2.83288	5.51677e-18	9.64077e-17	AKAP12	8741	protein_coding	A-kinase anchoring protein 12 [Source:HGNC Symbol;Acc:HGNC:370]	-	3559	2113	5862	785	520	642	14.8223	14.9707	30.0347	3.49521	2.2777	2.62496
ENSG00000136840	576.088	575.209	547.603	38.4359	84.6263	100.004	566.3	74.3555	-2.92697	5.58495e-18	9.75276e-17	ST6GALNAC4	2630	protein_coding	ST6 N-acetylgalactosaminide alpha-2,6-sialyltransferase 4 [Source:HGNC Symbol;Acc:HGNC:17846]	-	673	395	520	42	94	119	9.31557	9.30135	8.85496	0.621524	1.36844	1.61711
ENSG00000163755	1962.81	2131.91	2309.41	829.118	767.939	706.754	2134.71	767.937	-1.47499	5.66961e-18	9.89333e-17	HPS3	6256	protein_coding	HPS3, biogenesis of lysosomal organelles complex 2 subunit 1 [Source:HGNC Symbol;Acc:HGNC:15597]	-	2293	1464	2193	906	853	841	13.3431	14.4927	15.6993	5.63632	5.22043	4.80449
ENSG00000163257	414.304	388.812	440.189	1153.99	1222.58	1082.4	414.435	1152.99	1.47481	5.82089e-18	1.01499e-16	DCAF16	4816	protein_coding	DDB1 and CUL4 associated factor 16 [Source:HGNC Symbol;Acc:HGNC:25987]	-	484	267	418	1261	1358	1288	3.65855	3.43344	3.88713	10.1904	10.7961	9.55824
ENSG00000156509	148.088	103.392	108.468	10.0666	4.5014	3.36149	119.983	5.97648	-4.34283	5.83649e-18	1.01696e-16	FBXO43	3950	protein_coding	F-box protein 43 [Source:HGNC Symbol;Acc:HGNC:28521]	-	173	71	103	11	5	4	1.59441	1.11318	1.16783	0.108383	0.0484648	0.0361919
ENSG00000112378	6158.92	6682.62	4579.86	42164.2	27120.9	23175.8	5807.13	30820.3	2.40805	5.87503e-18	1.02293e-16	PERP	4290	protein_coding	PERP, TP53 apoptosis effector [Source:HGNC Symbol;Acc:HGNC:17637]	-	7195	4589	4349	46074	30125	27578	61.0553	66.2469	45.4016	417.987	268.858	229.749
ENSG00000084710	956.152	913.053	2149.34	166.556	77.4241	80.6758	1339.52	108.219	-3.63069	5.8983e-18	1.02623e-16	EFR3B	10591	protein_coding	EFR3 homolog B [Source:HGNC Symbol;Acc:HGNC:29155]	-	1117	627	2041	182	86	96	3.83943	3.66636	8.63068	0.668804	0.310896	0.323954
ENSG00000135318	827.752	761.606	837.201	2120.38	2027.43	1964.79	808.853	2037.53	1.3319	6.03056e-18	1.04847e-16	NT5E	4533	protein_coding	5'-nucleotidase ecto [Source:HGNC Symbol;Acc:HGNC:8021]	-	967	523	795	2317	2252	2338	7.76588	7.1453	7.85454	19.8932	19.0211	18.4335
ENSG00000176399	176.336	112.129	110.574	9.15141	1.80056	3.36149	133.013	4.77115	-4.81465	6.15672e-18	1.06962e-16	DMRTA1	5569	protein_coding	DMRT like family A1 [Source:HGNC Symbol;Acc:HGNC:13826]	DM	206	77	105	10	2	4	1.3466	0.856285	0.844406	0.0698855	0.0137501	0.0256703
ENSG00000218048	118.128	96.1108	153.75	8.23627	4.5014	10.0845	122.663	7.60738	-4.00852	6.28252e-18	1.09068e-16	AL121949.1	968	unprocessed_pseudogene	leucine rich repeat containing 59 (LRRC59) pseudogene	-	138	66	146	9	5	12	5.18984	4.22254	6.75487	0.361853	0.197765	0.443052
ENSG00000139289	3019.11	3119.23	2973.91	7076.79	7945.87	7054.93	3037.42	7359.2	1.27681	6.31442e-18	1.09542e-16	PHLDA1	8069	protein_coding	pleckstrin homology like domain family A member 1 [Source:HGNC Symbol;Acc:HGNC:8933]	-	3527	2142	2824	7733	8826	8395	15.9124	16.4401	15.6742	37.2986	41.8792	37.1834
ENSG00000143452	161.784	171.835	175.865	10.0666	0.90028	12.6056	169.828	7.85748	-4.4254	6.76995e-18	1.17359e-16	HORMAD1	2405	protein_coding	HORMA domain containing 1 [Source:HGNC Symbol;Acc:HGNC:25245]	-	189	118	167	11	1	15	2.86086	3.03859	3.10986	0.178009	0.0159198	0.222907
ENSG00000175329	0	0	0	295.591	266.483	261.356	0	274.476	10.4122	6.82383e-18	1.18207e-16	ISX	3384	protein_coding	intestine specific homeobox [Source:HGNC Symbol;Acc:HGNC:28084]	Homeobox	0	0	0	323	296	311	0	0	0	3.71481	3.349	3.28457
ENSG00000188321	105.288	145.622	112.68	8.23627	1.80056	1.68075	121.197	3.90586	-4.97053	6.87394e-18	1.18988e-16	ZNF559	6783	protein_coding	zinc finger protein 559 [Source:HGNC Symbol;Acc:HGNC:28197]	zf-C2H2	123	100	107	9	2	2	0.660136	0.913026	0.706482	0.0516399	0.0112892	0.010538
ENSG00000274173	0	0	0	174.792	472.647	438.675	0	362.038	10.812	7.63064e-18	1.31991e-16	AL035661.1	1144	lincRNA	novel transcript	-	0	0	0	191	525	522	0	0	0	6.49788	17.5706	16.3077
ENSG00000014257	2.568	0	0	210.483	196.261	222.699	0.856	209.814	7.63231	8.31432e-18	1.43712e-16	ACPP	4193	protein_coding	acid phosphatase, prostate [Source:HGNC Symbol;Acc:HGNC:125]	-	3	0	0	230	218	265	0.0260463	0	0	2.13485	1.99061	2.25876
ENSG00000057468	0	5.8249	0	156.489	182.757	158.83	1.94163	166.025	6.81578	8.32493e-18	1.43791e-16	MSH4	3266	protein_coding	mutS homolog 4 [Source:HGNC Symbol;Acc:HGNC:7327]	-	0	4	0	171	203	189	0	0.0758488	0	2.03772	2.37976	2.06821
ENSG00000171631	495.624	482.01	355.942	32.0299	5.40168	4.20186	444.526	13.8778	-5.00912	8.74864e-18	1.51e-16	P2RY6	3976	protein_coding	pyrimidinergic receptor P2Y6 [Source:HGNC Symbol;Acc:HGNC:8543]	-	579	331	338	35	6	5	5.3013	5.15569	3.80723	0.342599	0.0577775	0.044944
ENSG00000273760	309.872	254.839	537.073	37.5208	11.7036	12.6056	367.261	20.61	-4.16059	9.11679e-18	1.5724e-16	AC245041.1	826	lincRNA	novel transcript	-	362	175	510	41	13	15	15.9543	13.1209	27.6522	1.93183	0.602583	0.649022
ENSG00000131981	1391	1545.05	712.938	6160.73	8275.37	8963.42	1216.33	7799.84	2.68137	9.82979e-18	1.69414e-16	LGALS3	2397	protein_coding	galectin 3 [Source:HGNC Symbol;Acc:HGNC:6563]	-	1625	1061	677	6732	9192	10666	24.6794	27.4127	12.6491	109.305	146.824	159.031
ENSG00000182841	136.104	119.41	121.105	405.408	460.043	493.299	125.54	452.917	1.84759	9.90042e-18	1.70508e-16	RRP7BP	5092	transcribed_unprocessed_pseudogene	ribosomal RNA processing 7 homolog B, pseudogene [Source:HGNC Symbol;Acc:HGNC:30454]	-	159	82	115	443	511	587	1.13673	0.99731	1.01146	3.38594	3.84226	4.12001
ENSG00000272141	3.424	0	0	155.574	162.951	160.511	1.14133	159.679	6.83238	1.00702e-17	1.73306e-16	AL390719.2	987	lincRNA	novel transcript	-	4	0	0	170	181	191	0.147534	0	0	6.70342	7.02126	6.91615
ENSG00000225138	79.608	74.2675	23.1678	564.642	650.902	629.439	59.0144	614.995	3.38336	1.02775e-17	1.76746e-16	SLC9A3-AS1	4302	processed_transcript	SLC9A3 antisense RNA 1 [Source:HGNC Symbol;Acc:HGNC:40550]	-	93	51	22	617	723	749	0.786978	0.734183	0.22903	5.58186	6.4346	6.22243
ENSG00000131845	85.6	112.129	100.043	3.66057	1.80056	1.68075	99.2574	2.38062	-5.38933	1.04837e-17	1.80163e-16	ZNF304	4609	protein_coding	zinc finger protein 304 [Source:HGNC Symbol;Acc:HGNC:13505]	zf-C2H2	100	77	95	4	2	2	0.789848	1.03464	0.923116	0.0337767	0.0166141	0.0155086
ENSG00000151778	0	0	0	271.797	252.078	262.196	0	262.024	10.3454	1.09299e-17	1.87694e-16	SERP2	1927	protein_coding	stress associated endoplasmic reticulum protein family member 2 [Source:HGNC Symbol;Acc:HGNC:20607]	-	0	0	0	297	280	312	0	0	0	5.99845	5.56327	5.78657
ENSG00000230453	228.552	209.696	763.486	21.9634	9.0028	10.0845	400.578	13.6836	-4.8755	1.11781e-17	1.91818e-16	ANKRD18B	5857	protein_coding	ankyrin repeat domain 18B [Source:HGNC Symbol;Acc:HGNC:23644]	-	267	144	725	24	10	12	1.65953	1.52262	5.54373	0.159478	0.06537	0.0732242
ENSG00000177169	2413.06	2616.84	2335.74	842.845	754.434	963.908	2455.21	853.729	-1.52355	1.13034e-17	1.93828e-16	ULK1	7608	protein_coding	unc-51 like autophagy activating kinase 1 [Source:HGNC Symbol;Acc:HGNC:12558]	-	2819	1797	2218	921	838	1147	13.4888	14.6279	13.0566	4.71144	4.21723	5.38817
ENSG00000085276	11.984	16.0185	35.8048	198.586	365.514	405.9	21.2691	323.333	3.92659	1.14456e-17	1.96125e-16	MECOM	9103	protein_coding	MDS1 and EVI1 complex locus [Source:HGNC Symbol;Acc:HGNC:3498]	zf-C2H2	14	11	34	217	406	483	0.0559878	0.0748364	0.167276	0.927769	1.70764	1.89632
ENSG00000116871	3779.24	4179.37	3862.71	1556.66	1647.51	1684.95	3940.44	1629.71	-1.27345	1.14684e-17	1.96375e-16	MAP7D1	5271	protein_coding	MAP7 domain containing 1 [Source:HGNC Symbol;Acc:HGNC:25514]	-	4415	2870	3668	1701	1830	2005	30.4921	33.7205	31.1656	12.5596	13.2927	13.5947
ENSG00000133805	219.992	193.678	239.05	650.665	786.845	831.969	217.573	756.493	1.79506	1.24784e-17	2.13516e-16	AMPD3	6793	protein_coding	adenosine monophosphate deaminase 3 [Source:HGNC Symbol;Acc:HGNC:470]	-	257	133	227	711	874	990	1.37728	1.21254	1.49659	4.07355	4.92611	5.20861
ENSG00000106366	4438.36	4684.68	3545.73	693.677	231.372	253.793	4222.92	392.947	-3.42614	1.29389e-17	2.21235e-16	SERPINE1	3190	protein_coding	serpin family E member 1 [Source:HGNC Symbol;Acc:HGNC:8583]	-	5185	3217	3367	758	257	302	59.1709	62.4547	47.2707	9.2479	3.08458	3.38349
ENSG00000003137	884.248	824.223	869.847	330.366	282.688	290.769	859.439	301.274	-1.51312	1.31624e-17	2.24896e-16	CYP26B1	5015	protein_coding	cytochrome P450 family 26 subfamily B member 1 [Source:HGNC Symbol;Acc:HGNC:20581]	-	1033	566	826	361	314	346	7.49859	6.98957	7.37647	2.80157	2.39725	2.46578
ENSG00000127920	2382.25	2443.55	1218.42	225.125	209.765	369.764	2014.74	268.218	-2.90844	1.32776e-17	2.26701e-16	GNG11	3055	protein_coding	G protein subunit gamma 11 [Source:HGNC Symbol;Acc:HGNC:4403]	-	2783	1678	1157	246	233	440	33.1629	34.0162	16.9614	3.13392	2.92011	5.14742
ENSG00000043039	0	0	0	285.524	257.48	236.985	0	259.996	10.334	1.36515e-17	2.32917e-16	BARX2	3660	protein_coding	BARX homeobox 2 [Source:HGNC Symbol;Acc:HGNC:956]	Homeobox	0	0	0	312	286	282	0	0	0	3.31771	2.99184	2.7537
ENSG00000225614	1018.64	897.034	1860.8	96.0898	15.3048	25.2112	1258.82	45.5353	-4.79102	1.38855e-17	2.3674e-16	ZNF469	13287	protein_coding	zinc finger protein 469 [Source:HGNC Symbol;Acc:HGNC:23216]	zf-C2H2	1190	616	1767	105	17	30	3.26039	2.87117	5.95592	0.307558	0.0489864	0.0806943
ENSG00000176907	3915.34	3743.95	1633.33	334.027	100.831	236.145	3097.54	223.668	-3.79172	1.38984e-17	2.3679e-16	TCIM	1854	protein_coding	transcriptional and immune response regulator [Source:HGNC Symbol;Acc:HGNC:1357]	-	4574	2571	1551	365	112	281	89.8125	85.881	37.4663	7.6621	2.31293	5.41683
ENSG00000213793	0.856	0	0	492.346	476.248	458.003	0.285333	475.532	10.2434	1.42974e-17	2.43414e-16	ZNF888	4444	protein_coding	zinc finger protein 888 [Source:HGNC Symbol;Acc:HGNC:38695]	-	1	0	0	538	529	545	0.00819174	0	0	4.71165	4.55759	4.38299
ENSG00000204054	1022.92	952.371	1202.62	329.451	218.768	263.037	1059.3	270.419	-1.97048	1.43429e-17	2.44013e-16	LINC00963	13171	processed_transcript	long intergenic non-protein coding RNA 963 [Source:HGNC Symbol;Acc:HGNC:48716]	-	1195	654	1142	360	243	313	3.30293	3.07513	3.88317	1.06377	0.706385	0.849325
ENSG00000112837	1741.96	1600.39	2191.47	231.531	54.0168	78.9951	1844.61	121.514	-3.92506	1.47868e-17	2.51386e-16	TBX18	8469	protein_coding	T-box 18 [Source:HGNC Symbol;Acc:HGNC:11595]	T-box	2035	1099	2081	253	60	94	8.74747	8.03656	11.0047	1.16266	0.271252	0.396684
ENSG00000165512	171.2	183.484	107.415	15.5574	5.40168	7.56336	154.033	9.50748	-4.02202	1.48075e-17	2.51558e-16	ZNF22	2551	protein_coding	zinc finger protein 22 [Source:HGNC Symbol;Acc:HGNC:13012]	zf-C2H2	200	126	102	17	6	9	2.8541	3.0589	1.79073	0.25936	0.0900523	0.12609
ENSG00000183527	957.008	984.408	800.343	2411.4	2491.07	2642.97	913.92	2515.15	1.46105	1.51864e-17	2.57811e-16	PSMG1	2515	protein_coding	proteasome assembly chaperone 1 [Source:HGNC Symbol;Acc:HGNC:3043]	-	1118	676	760	2635	2767	3145	16.1828	16.6461	13.5336	40.7762	42.1236	44.6921
ENSG00000065154	1769.35	1708.15	1311.09	4896.92	4648.14	5370.82	1596.2	4971.96	1.63927	1.5523e-17	2.63337e-16	OAT	3388	protein_coding	ornithine aminotransferase [Source:HGNC Symbol;Acc:HGNC:8091]	-	2067	1173	1245	5351	5163	6391	22.2099	21.4417	16.4575	61.469	58.3462	67.4177
ENSG00000160588	52.216	42.2305	51.6011	231.531	229.571	223.539	48.6825	228.214	2.21804	1.60472e-17	2.72035e-16	MPZL3	3968	protein_coding	myelin protein zero like 3 [Source:HGNC Symbol;Acc:HGNC:27279]	-	61	29	49	253	255	266	0.559639	0.452617	0.553049	2.48149	2.46049	2.39584
ENSG00000229056	5.992	11.6498	15.7963	145.507	126.939	137.821	11.146	136.756	3.64719	1.62168e-17	2.74715e-16	AC020571.1	1607	antisense	uncharacterized LOC101927482 [Source:NCBI gene;Acc:101927482]	-	7	8	15	159	141	164	0.158574	0.308304	0.418037	3.85075	3.35936	3.64734
ENSG00000240476	193.456	152.904	146.379	26.5391	16.205	21.8497	164.246	21.5313	-2.93459	1.685e-17	2.85239e-16	LINC00973	962	lincRNA	long intergenic non-protein coding RNA 973 [Source:HGNC Symbol;Acc:HGNC:48868]	-	226	105	139	29	18	26	8.55231	6.75957	6.47111	1.17324	0.716393	0.965932
ENSG00000134755	85.6	66.9863	156.909	605.824	1092.04	1005.09	103.165	900.983	3.12191	1.69312e-17	2.86409e-16	DSC2	12495	protein_coding	desmocollin 2 [Source:HGNC Symbol;Acc:HGNC:3036]	-	100	46	149	662	1213	1196	0.291349	0.227996	0.534059	2.06199	3.71688	3.42092
ENSG00000151468	17.12	17.4747	8.42467	278.203	165.651	144.544	14.3398	196.133	3.77998	1.69653e-17	2.86782e-16	CCDC3	3683	protein_coding	coiled-coil domain containing 3 [Source:HGNC Symbol;Acc:HGNC:23813]	-	20	12	8	304	184	172	0.197687	0.201783	0.0972809	3.21245	1.9128	1.66907
ENSG00000256223	49.648	42.2305	64.2381	278.203	249.378	253.793	52.0389	260.458	2.31449	1.77532e-17	2.99889e-16	ZNF10	5541	protein_coding	zinc finger protein 10 [Source:HGNC Symbol;Acc:HGNC:12879]	zf-C2H2	58	29	61	304	277	302	0.381057	0.324127	0.493039	2.13526	1.91402	1.9479
ENSG00000123104	350.96	291.245	560.24	2753.66	2096.75	1911.85	400.815	2254.09	2.48989	1.80842e-17	3.05263e-16	ITPR2	12750	protein_coding	inositol 1,4,5-trisphosphate receptor type 2 [Source:HGNC Symbol;Acc:HGNC:6181]	-	410	200	532	3009	2329	2275	1.17064	0.971459	1.8687	9.18494	6.9938	6.37705
ENSG00000163513	5213.9	5134.65	5999.42	1929.12	2142.67	2189.17	5449.32	2086.99	-1.38468	1.87902e-17	3.16954e-16	TGFBR2	4704	protein_coding	transforming growth factor beta receptor 2 [Source:HGNC Symbol;Acc:HGNC:11773]	-	6091	3526	5697	2108	2380	2605	47.138	46.4216	54.2398	17.4409	19.3715	19.792
ENSG00000173744	6610.03	6660.77	8616.33	2594.43	2418.15	2432.04	7295.71	2481.54	-1.55587	1.8893e-17	3.18463e-16	AGFG1	9321	protein_coding	ArfGAP with FG repeats 1 [Source:HGNC Symbol;Acc:HGNC:5175]	-	7722	4574	8182	2835	2686	2894	30.159	30.3905	39.313	11.8374	11.0331	11.0965
ENSG00000170558	759.272	822.767	949.881	147.338	50.4157	61.3472	843.973	86.3669	-3.28997	1.91032e-17	3.21777e-16	CDH2	4950	protein_coding	cadherin 2 [Source:HGNC Symbol;Acc:HGNC:1759]	-	887	565	902	161	56	73	6.52332	7.06884	8.16095	1.26586	0.433148	0.527067
ENSG00000166831	121.552	133.973	89.5121	5.49085	9.0028	10.0845	115.012	8.19271	-3.80328	1.96575e-17	3.30881e-16	RBPMS2	2101	protein_coding	RNA binding protein, mRNA processing factor 2 [Source:HGNC Symbol;Acc:HGNC:19098]	-	142	92	85	6	10	12	2.46044	2.71186	1.81189	0.111145	0.182233	0.204128
ENSG00000267795	1.712	0	0	273.627	409.627	522.712	0.570667	401.989	9.15381	2.00757e-17	3.3768e-16	SMIM22	1762	protein_coding	small integral membrane protein 22 [Source:HGNC Symbol;Acc:HGNC:48329]	-	2	0	0	299	455	622	0.0413213	0	0	6.60435	9.88688	12.6163
ENSG00000187815	0.856	2.91245	0	208.652	182.757	189.084	1.25615	193.498	7.48727	2.03629e-17	3.42269e-16	ZFP69	3248	protein_coding	ZFP69 zinc finger protein [Source:HGNC Symbol;Acc:HGNC:24708]	zf-C2H2	1	2	0	228	203	225	0.0112082	0.0381346	0	2.73202	2.39295	2.4758
ENSG00000166436	243.104	208.24	276.961	779.7	851.665	752.974	242.768	794.78	1.70736	2.11088e-17	3.54556e-16	TRIM66	11752	protein_coding	tripartite motif containing 66 [Source:HGNC Symbol;Acc:HGNC:29005]	-	284	143	263	852	946	896	0.879745	0.753579	1.00227	2.82158	3.082	2.72486
ENSG00000112414	3419.72	3247.38	4798.9	1150.33	1032.62	968.95	3822	1050.63	-1.86329	2.12575e-17	3.56803e-16	ADGRG6	8473	protein_coding	adhesion G protein-coupled receptor G6 [Source:HGNC Symbol;Acc:HGNC:13841]	-	3995	2230	4557	1257	1147	1153	17.1644	16.2994	24.0869	5.77381	5.18299	4.86341
ENSG00000171208	4553.06	4744.38	4766.26	2115.81	2064.34	2027.82	4687.9	2069.32	-1.17973	2.14935e-17	3.60509e-16	NETO2	7481	protein_coding	neuropilin and tolloid like 2 [Source:HGNC Symbol;Acc:HGNC:14644]	-	5319	3258	4526	2312	2293	2413	25.8833	26.9709	27.0953	12.028	11.7354	11.5278
ENSG00000113924	1185.56	984.408	906.705	97.005	194.46	205.891	1025.56	165.786	-2.62851	2.28201e-17	3.82491e-16	HGD	2983	protein_coding	homogentisate 1,2-dioxygenase [Source:HGNC Symbol;Acc:HGNC:4892]	-	1385	676	861	106	216	245	16.9023	14.0345	12.9267	1.38298	2.77239	2.93536
ENSG00000111450	1086.26	962.565	1009.91	375.208	358.311	394.975	1019.58	376.165	-1.43918	2.30829e-17	3.86622e-16	STX2	3723	protein_coding	syntaxin 2 [Source:HGNC Symbol;Acc:HGNC:3403]	-	1269	661	959	410	398	470	12.4085	10.9955	11.5363	4.28603	4.09302	4.51184
[truncated: 28,831 more rows]
